# Supplementary material for: Prognostic value of COL10A1 and its correlation with tumor-infiltrating immune cells in urothelial bladder cancer: A comprehensive study based on bioinformatics and clinical analysis validation
Source: Front Immunol. 2023 Mar 17;14:955949. doi: 10.3389/fimmu.2023.955949 (PMC10063846; doi:10.3389/fimmu.2023.955949)
Supplement: Supplementary file 4 [file Table_1.xlsx]

## Sheet: Sheet1
Supplementary Table 1. COL10A1 co-expressed genes
gene_name	cor_pearson	p_pearson
COL10A1	1	0
FIBIN	0.820042	1.02e-99
PLPP4	0.817836	9.32e-99
COL11A1	0.803826	6.08e-93
COL5A2	0.800512	1.23e-91
MMP11	0.791601	3.06e-88
ASPN	0.790519	7.7e-88
NTM	0.785968	3.52e-86
SULF1	0.785427	5.52e-86
OMD	0.781468	1.41e-84
CDH11	0.78018	3.99e-84
COL8A2	0.764555	7.04e-79
COL1A1	0.759267	3.4e-77
COL1A2	0.754313	1.18e-75
LRRC15	0.752317	4.78e-75
KERA	0.752029	5.85e-75
COL5A1	0.751086	1.13e-74
METTL11B	0.750462	1.74e-74
THBS2	0.746448	2.75e-73
TIMP2	0.740313	1.69e-71
LUM	0.738625	5.13e-71
SPARC	0.737699	9.41e-71
LINC01561	0.735862	3.11e-70
CTHRC1	0.729454	1.86e-68
GLT8D2	0.728981	2.51e-68
COL3A1	0.720854	3.78e-66
ISLR	0.718486	1.58e-65
SGCD	0.716383	5.54e-65
MMP2	0.711121	1.22e-63
COL6A3	0.709258	3.59e-63
ZNF469	0.707901	7.82e-63
CSMD2	0.706626	1.62e-62
POSTN	0.70335	1.04e-61
COL12A1	0.697277	3.02e-60
COL8A1	0.694045	1.76e-59
C1QTNF3	0.690154	1.42e-58
VCAN	0.690034	1.51e-58
WNT2	0.688136	4.14e-58
CORIN	0.68698	7.61e-58
FBN1	0.683234	5.37e-57
THY1	0.681667	1.21e-56
FAP	0.678935	4.88e-56
HTRA1	0.668743	7.89e-54
HTRA3	0.658457	1.09e-51
RPLP0P2	0.655366	4.63e-51
PDGFRB	0.653817	9.5e-51
SFRP2	0.651087	3.33e-50
FNDC1	0.648723	9.76e-50
HEPH	0.645841	3.57e-49
CYS1	0.644958	5.3e-49
GAS1	0.644497	6.51e-49
GLIS2	0.640666	3.55e-48
GXYLT2	0.639934	4.9e-48
LINC01929	0.639283	6.51e-48
PLXDC2	0.639109	7.03e-48
ISM1	0.637253	1.58e-47
SYNDIG1	0.633038	9.68e-47
PXDN	0.628348	7.06e-46
OLFML2B	0.62682	1.34e-45
PDGFRL	0.625881	1.98e-45
KIF26B	0.624543	3.45e-45
OLFML1	0.623137	6.17e-45
SFRP4	0.618911	3.47e-44
ECM2	0.613935	2.57e-43
SPON2	0.612273	4.98e-43
P4HA3	0.611541	6.65e-43
TGFB3	0.602333	2.39e-41
DCN	0.601206	3.67e-41
ZNF521	0.595209	3.52e-40
MXRA5	0.594701	4.26e-40
MMP14	0.587662	5.68e-39
SSC5D	0.587461	6.11e-39
ITGBL1	0.578798	1.36e-37
PRRX1	0.578696	1.4e-37
FMO1	0.576635	2.9e-37
PLXNC1	0.572075	1.41e-36
BNC2	0.571344	1.81e-36
LINC00922	0.563986	2.2e-35
GREM1	0.563966	2.22e-35
RASGRF2	0.56239	3.75e-35
COL5A3	0.55969	9.19e-35
FAM198B	0.55846	1.38e-34
PODNL1	0.556586	2.55e-34
LINC01614	0.556547	2.58e-34
PRRG3	0.556429	2.68e-34
LOX	0.553731	6.45e-34
SH3PXD2B	0.552969	8.25e-34
COL16A1	0.552398	9.91e-34
SGIP1	0.550664	1.73e-33
GPC6	0.550063	2.1e-33
ARMC9	0.544709	1.14e-32
PODN	0.54166	2.96e-32
COL6A6	0.540808	3.86e-32
SLC24A2	0.540738	3.94e-32
COL6A2	0.540533	4.2e-32
EPYC	0.537596	1.04e-31
NOX4	0.530803	8.14e-31
CALHM5	0.529431	1.23e-30
COL6A1	0.524227	5.72e-30
PNMA8B	0.523085	7.99e-30
VSTM4	0.522061	1.08e-29
LINC02544	0.52034	1.77e-29
FGF16	0.519234	2.44e-29
PLXDC1	0.517461	4.07e-29
LRP1	0.516525	5.32e-29
EDIL3	0.515785	6.57e-29
ITGB5	0.515291	7.56e-29
APELA	0.513161	1.38e-28
LOXL2	0.511127	2.45e-28
TIMP3	0.507668	6.44e-28
FKBP7	0.504745	1.44e-27
CYBRD1	0.504263	1.65e-27
CHPF	0.502774	2.48e-27
SPON1	0.498641	7.61e-27
EMILIN1	0.498611	7.67e-27
PDGFC	0.495643	1.7e-26
TM6SF2	0.491931	4.55e-26
CERCAM	0.491515	5.07e-26
FN1	0.490456	6.7e-26
FMOD	0.488107	1.24e-25
PRRX2	0.487582	1.42e-25
DDR2	0.486599	1.83e-25
LINC01120	0.485522	2.42e-25
ATP10A	0.485267	2.58e-25
GPX8	0.484943	2.81e-25
BGN	0.484001	3.58e-25
CHSY3	0.479937	1.01e-24
TNFSF4	0.479401	1.15e-24
NBL1	0.476477	2.41e-24
PCDHGA12	0.476078	2.66e-24
EDNRA	0.476004	2.71e-24
FBXL7	0.473933	4.55e-24
DIRC1	0.470426	1.08e-23
BICC1	0.47033	1.11e-23
CALD1	0.466775	2.64e-23
PDLIM3	0.463435	5.9e-23
LRRN4CL	0.463339	6.04e-23
SYNC	0.463283	6.12e-23
ITGA11	0.463029	6.5e-23
EVC	0.462277	7.79e-23
RARRES2	0.460595	1.16e-22
DACT1	0.459026	1.69e-22
COLEC12	0.456144	3.32e-22
COL6A4P2	0.455194	4.15e-22
FSTL1	0.45317	6.65e-22
CDK15	0.451645	9.46e-22
FAM19A5	0.449459	1.56e-21
GAS7	0.448604	1.9e-21
NTNG2	0.447416	2.49e-21
CALU	0.446754	2.9e-21
LRRC17	0.446391	3.15e-21
CHN1	0.44151	9.44e-21
ITGAV	0.44088	1.09e-20
SCARF2	0.439589	1.45e-20
PARVA	0.435818	3.32e-20
ROR2	0.435629	3.47e-20
CCL11	0.434976	4e-20
RAB3IL1	0.434921	4.05e-20
KIAA1755	0.433834	5.13e-20
RNF144A	0.429884	1.2e-19
WDR86	0.429214	1.39e-19
MXRA8	0.428738	1.54e-19
HSPA12B	0.428354	1.67e-19
ST6GALNAC5	0.4269	2.28e-19
LRRC32	0.426752	2.35e-19
RFTN2	0.424609	3.7e-19
ARMH4	0.423399	4.78e-19
COL18A1	0.422183	6.17e-19
AZIN2	0.421828	6.64e-19
CRISPLD2	0.421504	7.11e-19
SERPINF1	0.420983	7.92e-19
PDLIM2	0.420868	8.11e-19
C1QTNF1	0.419496	1.08e-18
C1S	0.419097	1.17e-18
NUAK1	0.418467	1.34e-18
RECK	0.417909	1.5e-18
FGF14	0.415176	2.63e-18
CMTM3	0.415149	2.64e-18
BMP1	0.414433	3.06e-18
GALNT15	0.413995	3.34e-18
CSDC2	0.412704	4.35e-18
SNED1	0.412237	4.78e-18
APBB2	0.411928	5.09e-18
ENTPD1	0.410322	7.04e-18
MRC2	0.410067	7.41e-18
MICAL2	0.408594	9.95e-18
SUPT20HL1	0.408495	1.01e-17
ZFPM2	0.408101	1.1e-17
FNDC1-IT1	0.407394	1.26e-17
MSRB3	0.406075	1.64e-17
MITF	0.405499	1.84e-17
MRVI1	0.40544	1.86e-17
RNU6-232P	0.405137	1.98e-17
RNU6-684P	0.405137	1.98e-17
GUCY1A1	0.405136	1.98e-17
SH3RF3	0.404782	2.12e-17
WBP1L	0.404661	2.17e-17
FGF1	0.403201	2.9e-17
SLC39A13	0.401933	3.72e-17
JCAD	0.401643	3.93e-17
FBLN2	0.400467	4.95e-17
ARHGAP20	0.399267	6.25e-17
INHBA	0.39889	6.72e-17
LHFPL6	0.398403	7.38e-17
RAB31	0.397959	8.04e-17
PALLD	0.397208	9.3e-17
MARVELD1	0.396603	1.04e-16
LTBP2	0.396283	1.11e-16
FBLN5	0.396206	1.13e-16
NRP2	0.395284	1.34e-16
ARHGAP1	0.395207	1.36e-16
HEG1	0.394975	1.43e-16
IFFO1	0.393039	2.06e-16
RUSC2	0.392963	2.09e-16
PPEF1	0.388431	4.91e-16
MFAP5	0.38836	4.98e-16
CILP	0.386774	6.69e-16
TNFAIP6	0.386283	7.33e-16
LINC01936	0.38628	7.33e-16
SERPINH1	0.38506	9.19e-16
RIN2	0.384925	9.42e-16
TBX5-AS1	0.384108	1.1e-15
CTGF	0.383874	1.14e-15
COL15A1	0.383353	1.26e-15
NKX3-2	0.383286	1.27e-15
OR7E47P	0.383059	1.33e-15
PDZRN3	0.382713	1.42e-15
DPYSL3	0.382234	1.54e-15
C3orf80	0.382161	1.57e-15
ARL4C	0.38208	1.59e-15
LEFTY2	0.381947	1.63e-15
FRZB	0.38176	1.68e-15
FZD1	0.381384	1.8e-15
TMEM119	0.381098	1.9e-15
PRELP	0.380873	1.98e-15
LINC01705	0.380213	2.23e-15
CCPG1	0.379837	2.39e-15
ZEB1	0.379791	2.41e-15
GLIS1	0.377967	3.35e-15
SSPN	0.37779	3.46e-15
ARSB	0.377649	3.55e-15
FP700107.1	0.377315	3.77e-15
PRKG1	0.377249	3.82e-15
GALNT10	0.376241	4.57e-15
DIO2	0.376122	4.67e-15
HHIPL1	0.375976	4.79e-15
EFEMP2	0.375692	5.04e-15
LAMA4	0.375547	5.18e-15
CAVIN3	0.37539	5.32e-15
HSPG2	0.374294	6.47e-15
RCVRN	0.374088	6.72e-15
HMCN2	0.373776	7.1e-15
COPZ2	0.373611	7.31e-15
TMEM158	0.373397	7.59e-15
MRGPRF	0.370456	1.28e-14
SYDE1	0.369488	1.51e-14
DKK3	0.368942	1.66e-14
SPATA20P1	0.36615	2.7e-14
TGFB1I1	0.366083	2.73e-14
DRP2	0.365012	3.29e-14
FBXO32	0.364973	3.31e-14
TSPAN9	0.364685	3.48e-14
IGFBP7	0.36456	3.56e-14
MATN3	0.364361	3.68e-14
MAFB	0.363987	3.92e-14
SPSB1	0.363052	4.61e-14
LATS2	0.363024	4.63e-14
CPXM2	0.362508	5.06e-14
ZCCHC24	0.361464	6.04e-14
ETV1	0.36142	6.09e-14
CCDC8	0.360609	6.99e-14
HILS1	0.360478	7.14e-14
CAVIN1	0.359294	8.73e-14
PPFIBP1	0.358718	9.62e-14
CCIN	0.356899	1.31e-13
PPIAP39	0.355498	1.65e-13
TXNDC15	0.355064	1.77e-13
LAMA2	0.354935	1.81e-13
DKK2	0.353965	2.13e-13
RN7SL575P	0.353306	2.38e-13
PHLDB1	0.353165	2.43e-13
P3H3	0.353098	2.46e-13
RAB23	0.352368	2.77e-13
CSGALNACT2	0.351495	3.2e-13
SMIM3	0.349306	4.58e-13
FKBP9	0.348916	4.88e-13
SLC24A3	0.348786	4.99e-13
DCHS1	0.348647	5.1e-13
PLAU	0.346227	7.55e-13
HSD17B6	0.34499	9.21e-13
MFGE8	0.3439	1.1e-12
FILIP1L	0.342004	1.48e-12
ATXN1	0.341947	1.5e-12
ARHGEF17	0.340573	1.86e-12
KDELC1	0.340542	1.87e-12
SERPING1	0.340231	1.97e-12
FAM20C	0.338722	2.49e-12
MYH9	0.338021	2.78e-12
PMEPA1	0.337785	2.89e-12
ARSI	0.336432	3.57e-12
SEC24D	0.33632	3.63e-12
SLC39A14	0.336049	3.79e-12
LMCD1	0.334406	4.88e-12
LINC01142	0.333984	5.21e-12
C1R	0.33318	5.9e-12
BMP8A	0.332946	6.12e-12
TNFSF12	0.332831	6.23e-12
KCTD10	0.332474	6.58e-12
PRICKLE2	0.331945	7.13e-12
TWIST1	0.33142	7.73e-12
PDLIM7	0.331318	7.85e-12
CDK14	0.330955	8.3e-12
RCN3	0.330807	8.49e-12
KIRREL1	0.330638	8.71e-12
ZBTB47	0.330107	9.45e-12
P3H1	0.329787	9.92e-12
ITGB1	0.32954	1.03e-11
NID1	0.32941	1.05e-11
ELN	0.328871	1.14e-11
OSBPL5	0.328569	1.19e-11
PCDHB18P	0.328153	1.27e-11
LINC02182	0.326856	1.54e-11
PTGER3	0.32647	1.64e-11
LTBP3	0.326242	1.69e-11
GUCY1B1	0.325472	1.9e-11
MFAP4	0.324997	2.04e-11
PCDHGA9	0.324334	2.25e-11
PDGFRA	0.324177	2.31e-11
NID2	0.323998	2.37e-11
TCF4	0.323944	2.39e-11
LAMB2	0.323939	2.39e-11
RTL3	0.323728	2.47e-11
LINC01094	0.322772	2.84e-11
CD99	0.322272	3.06e-11
CYTH3	0.322217	3.09e-11
RUNX1	0.321813	3.28e-11
PLSCR4	0.32155	3.4e-11
RRBP1	0.32138	3.49e-11
SPOCK1	0.320644	3.89e-11
BX322234.1	0.320399	4.03e-11
MMP23B	0.318381	5.42e-11
HMGB3P7	0.317963	5.76e-11
FAM180A	0.317852	5.85e-11
KLHL38	0.317677	6e-11
KCNE4	0.317429	6.22e-11
CCDC80	0.317134	6.5e-11
MMD	0.31702	6.6e-11
MXRA7	0.316611	7.01e-11
GAPLINC	0.316596	7.02e-11
NEGR1	0.316349	7.28e-11
BEND6	0.315114	8.7e-11
IL1R1	0.315109	8.71e-11
ILK	0.314641	9.31e-11
WISP2	0.314628	9.33e-11
SLC16A2	0.314539	9.45e-11
NEXN	0.314413	9.62e-11
RFX8	0.314167	9.97e-11
RUNX1T1	0.314126	1e-10
FKBP14	0.31379	1.05e-10
LINC01638	0.312933	1.19e-10
TMEM200A	0.312933	1.19e-10
RGS4	0.312855	1.2e-10
DPT	0.312607	1.25e-10
DERL3	0.312172	1.33e-10
CLEC5A	0.311708	1.42e-10
CHPF2	0.310966	1.57e-10
PLPP7	0.310776	1.62e-10
CCDC36	0.310584	1.66e-10
RN7SKP101	0.310091	1.78e-10
CNN3	0.310016	1.8e-10
HADHAP2	0.30905	2.06e-10
UBTD1	0.3088	2.14e-10
LINC02104	0.308696	2.17e-10
TPM4	0.308565	2.21e-10
TRIL	0.308368	2.27e-10
PLA2G5	0.308325	2.28e-10
CREB3L1	0.306492	2.95e-10
TPST1	0.306055	3.14e-10
PEAK1	0.305215	3.53e-10
RNF144A-AS1	0.30518	3.54e-10
FERMT2	0.305157	3.55e-10
MXRA5Y	0.304515	3.89e-10
LGALS1	0.304444	3.92e-10
C1QTNF7	0.303775	4.3e-10
VASN	0.303503	4.47e-10
CTSK	0.303461	4.49e-10
LPAR4	0.302852	4.89e-10
ARHGAP31	0.301888	5.58e-10
HIC1	0.301784	5.66e-10
RAI2	0.301396	5.97e-10
MEIS3	0.300995	6.3e-10
UBE2QL1	0.300561	6.69e-10
LINC01352	0.300356	6.88e-10
LBH	0.300155	7.07e-10
EPB41L2	0.298916	8.36e-10
OPN1SW	0.29881	8.48e-10
ABCC9	0.298656	8.66e-10
MSC-AS1	0.298598	8.73e-10
CLIC4	0.298174	9.25e-10
RUNX2	0.29754	1.01e-09
CHST11	0.297487	1.01e-09
NR1D1	0.296637	1.14e-09
LINC01429	0.296519	1.16e-09
FAM114A1	0.296394	1.18e-09
CAPZB	0.29588	1.26e-09
SEC31A	0.295169	1.38e-09
CYB5R3	0.294854	1.44e-09
ZCCHC14	0.294802	1.45e-09
TAGLN	0.294721	1.47e-09
WISP1	0.294707	1.47e-09
EHD2	0.294068	1.6e-09
SFXN3	0.293817	1.66e-09
NINJ2	0.293804	1.66e-09
CHST15	0.293509	1.73e-09
SH3PXD2A	0.293029	1.84e-09
THBS1	0.293019	1.84e-09
RNU6-180P	0.292794	1.9e-09
XYLT1	0.292571	1.96e-09
LINC01066	0.291977	2.11e-09
WIPF1	0.291933	2.13e-09
KIFC3	0.29188	2.14e-09
SVEP1	0.291581	2.23e-09
LINC01048	0.29139	2.28e-09
CYR61	0.291284	2.32e-09
CTIF	0.289766	2.83e-09
LINC02519	0.288436	3.36e-09
OGN	0.288192	3.47e-09
ZEB2	0.288188	3.47e-09
LINC02126	0.287505	3.79e-09
GAL3ST4	0.287444	3.82e-09
CILP2	0.287414	3.84e-09
CRYGN	0.287387	3.85e-09
TNC	0.287297	3.9e-09
COL4A2	0.287157	3.97e-09
COX7A1	0.286721	4.2e-09
HTR2A	0.286082	4.56e-09
HLX-AS1	0.286071	4.57e-09
ARHGEF25	0.28601	4.6e-09
CCDC170	0.285636	4.83e-09
OLFML3	0.285495	4.92e-09
PTGIR	0.285437	4.96e-09
Z97200.1	0.284526	5.57e-09
SMPD1	0.284083	5.89e-09
NXN	0.283661	6.22e-09
BACE1	0.283446	6.39e-09
SLC6A9	0.283274	6.54e-09
DRD4	0.282893	6.86e-09
IGDCC4	0.282544	7.17e-09
MRAS	0.281733	7.95e-09
SPECC1	0.281235	8.47e-09
WWTR1	0.281056	8.66e-09
B3GNT9	0.280963	8.76e-09
SCT	0.280835	8.91e-09
LINC01119	0.280833	8.91e-09
SH3RF3-AS1	0.280349	9.47e-09
SLC2A5	0.280313	9.51e-09
RNU6-229P	0.279809	1.01e-08
SLC11A1	0.279453	1.06e-08
METTL24	0.279401	1.07e-08
SH3D19	0.279155	1.1e-08
SEC23A	0.279079	1.11e-08
MSC	0.278938	1.13e-08
PRR5L	0.278798	1.15e-08
ZBED1	0.278568	1.18e-08
MAP3K3	0.278544	1.19e-08
VCAM1	0.278082	1.26e-08
CAMK2A	0.277073	1.43e-08
PRR34	0.27696	1.45e-08
KCNJ8	0.276833	1.47e-08
HDLBP	0.276757	1.48e-08
PCNPP5	0.276559	1.52e-08
LINC01050	0.276141	1.6e-08
NDN	0.27598	1.63e-08
LZTS1	0.275721	1.69e-08
FHL3	0.275314	1.77e-08
IGLV3-6	0.274623	1.93e-08
GATA6	0.274469	1.97e-08
ITGA5	0.274293	2.01e-08
TRAM2	0.273755	2.15e-08
SMOC2	0.273194	2.3e-08
FLNA	0.273099	2.33e-08
DAAM2	0.273047	2.34e-08
MYH13	0.273022	2.35e-08
PTPRD-AS1	0.272771	2.42e-08
CHSY1	0.272733	2.44e-08
SHISAL1	0.272648	2.46e-08
NCOR2	0.272539	2.49e-08
TMEM240	0.272518	2.5e-08
DEPP1	0.272466	2.52e-08
PLAUR	0.272288	2.57e-08
NFIX	0.271764	2.74e-08
PRICKLE1	0.271747	2.75e-08
CACNA1C	0.271725	2.75e-08
JAZF1	0.271683	2.77e-08
SERTAD4-AS1	0.271194	2.94e-08
PDE3A	0.270678	3.13e-08
FLJ16779	0.270387	3.24e-08
CD276	0.26979	3.48e-08
MYADM	0.269117	3.78e-08
RGPD4	0.268385	4.13e-08
CXXC1P1	0.267032	4.85e-08
RPL7P51	0.26678	5e-08
SPHK1	0.266203	5.35e-08
PRDM6	0.265926	5.53e-08
PAM	0.265908	5.55e-08
SYNE1-AS1	0.265126	6.08e-08
ZNF668	0.265104	6.1e-08
SPARCL1	0.264796	6.33e-08
PDLIM5	0.264678	6.42e-08
DACT3	0.26453	6.53e-08
LAMB1	0.26448	6.57e-08
RSU1	0.26419	6.8e-08
DNAJB9	0.264137	6.84e-08
PPIC	0.263098	7.73e-08
TMEM204	0.263089	7.74e-08
PRKD1	0.262874	7.94e-08
SLC12A8	0.262816	7.99e-08
LY96	0.262704	8.1e-08
ELK3	0.262165	8.62e-08
TPM1	0.262004	8.79e-08
SOD3	0.261822	8.98e-08
BTBD19	0.261792	9.01e-08
CBLN4	0.261615	9.2e-08
FZD8	0.261585	9.23e-08
SGMS2	0.261502	9.32e-08
FAT4	0.261428	9.4e-08
MIR100HG	0.261411	9.42e-08
SUSD6	0.259965	1.11e-07
EVI2A	0.259891	1.12e-07
MOXD1	0.259755	1.14e-07
TOM1	0.259057	1.24e-07
MN1	0.258877	1.26e-07
LINC01943	0.258863	1.27e-07
CPEB1	0.258263	1.36e-07
CHRD	0.258031	1.39e-07
GRIP2	0.257817	1.43e-07
MPZL1	0.257784	1.43e-07
FCGR2A	0.257514	1.48e-07
TMEM215	0.256737	1.62e-07
VDR	0.256174	1.72e-07
FGF7	0.256146	1.73e-07
CD248	0.256098	1.74e-07
MYO1D	0.25573	1.81e-07
LINC01489	0.255626	1.83e-07
GLIPR2	0.255477	1.87e-07
SOCS5	0.255433	1.88e-07
MED15P3	0.255336	1.9e-07
ZNF25	0.25512	1.94e-07
ZYX	0.255061	1.96e-07
NREP	0.254989	1.97e-07
MFAP2	0.254852	2e-07
PAPSS2	0.254702	2.04e-07
VCL	0.254541	2.08e-07
ITGA1	0.254172	2.16e-07
HSPA12A	0.253703	2.28e-07
SEMA3D	0.253103	2.44e-07
FPR3	0.252541	2.6e-07
SLC46A3	0.252431	2.63e-07
LIMS2	0.252328	2.66e-07
CRTAP	0.251716	2.85e-07
EML1	0.251422	2.95e-07
LIMK1	0.251352	2.97e-07
MYL3	0.251314	2.98e-07
GGT5	0.251232	3.01e-07
ZFHX4	0.251141	3.04e-07
PTGDR	0.25096	3.1e-07
MLXIP	0.250877	3.13e-07
ENC1	0.250558	3.25e-07
MAGI2-AS3	0.250558	3.25e-07
TSPAN18	0.249844	3.52e-07
RXYLT1-AS1	0.249829	3.52e-07
TXNDC5	0.249631	3.6e-07
BMPR2	0.249613	3.61e-07
RASA3	0.249167	3.79e-07
ARF4	0.249018	3.85e-07
SPATS2L	0.248943	3.89e-07
GULP1	0.248779	3.96e-07
AXL	0.248717	3.98e-07
XG	0.248622	4.03e-07
WWC2	0.248496	4.08e-07
GPR1	0.247457	4.58e-07
RASL12	0.247303	4.66e-07
MIR1298	0.247271	4.67e-07
KANK2	0.24726	4.68e-07
DYNC2H1	0.246841	4.9e-07
SLC30A4	0.246832	4.9e-07
C1QTNF6	0.246107	5.31e-07
VASH1	0.245777	5.5e-07
MAP7D1	0.245569	5.63e-07
INHBA-AS1	0.245529	5.65e-07
PNMA8A	0.245431	5.71e-07
MC2R	0.245387	5.74e-07
C5orf46	0.24524	5.83e-07
F2R	0.244643	6.23e-07
CNPY4	0.244594	6.26e-07
GLI1	0.244123	6.59e-07
RGS1	0.243984	6.69e-07
CXCL12	0.243432	7.1e-07
NRBP1	0.242955	7.47e-07
PPP1R18	0.242844	7.56e-07
PCSK5	0.242582	7.78e-07
KBTBD13	0.242424	7.92e-07
LDLRAD2	0.242402	7.93e-07
RNU6-663P	0.242127	8.17e-07
ST6GAL2	0.241742	8.52e-07
PKD2	0.241724	8.53e-07
HSPB2	0.241267	8.96e-07
GFPT2	0.240822	9.4e-07
PTK7	0.240781	9.44e-07
KRT8P47	0.240633	9.59e-07
SHANK1	0.240387	9.85e-07
COLGALT1	0.240117	1.01e-06
HMGN1P13	0.240022	1.02e-06
NEK6	0.239507	1.08e-06
CCDC102A	0.239368	1.1e-06
IGFBP4	0.239361	1.1e-06
TNS1	0.239288	1.11e-06
VEGFB	0.238967	1.15e-06
PKIG	0.238913	1.15e-06
LINC01678	0.238713	1.18e-06
TLN1	0.238672	1.18e-06
NKILA	0.238438	1.21e-06
FAM20A	0.238425	1.21e-06
C10orf55	0.23842	1.21e-06
MAP4	0.238299	1.23e-06
PLA2G15	0.238222	1.24e-06
WIPI1	0.238007	1.27e-06
PACS1	0.237985	1.27e-06
TM6SF1	0.237826	1.29e-06
TREM2	0.237626	1.32e-06
RSPO2	0.237387	1.35e-06
LINC01449	0.237381	1.35e-06
LINC02189	0.237252	1.37e-06
COL4A1	0.236743	1.45e-06
DIXDC1	0.23604	1.56e-06
GPR68	0.235981	1.57e-06
DAPK3	0.235244	1.69e-06
TPST2	0.234898	1.76e-06
HABP4	0.234733	1.79e-06
GLI2	0.234549	1.82e-06
REP15	0.234418	1.85e-06
PCOLCE	0.233865	1.95e-06
RAB27A	0.233659	2e-06
MIR4299	0.233634	2e-06
OPTN	0.233588	2.01e-06
SLAMF8	0.233214	2.09e-06
FRMD7	0.23296	2.15e-06
SNTB2	0.232355	2.28e-06
SEL1L	0.232319	2.29e-06
STON1	0.231812	2.42e-06
RASSF8	0.231369	2.53e-06
PILRA	0.231037	2.62e-06
L3MBTL4-AS1	0.230924	2.65e-06
PIK3R6	0.23078	2.69e-06
IL12A-AS1	0.230518	2.76e-06
C3AR1	0.229798	2.97e-06
STARD13	0.229428	3.08e-06
LOXL1	0.229336	3.11e-06
HEYL	0.229299	3.12e-06
HTR2B	0.229265	3.13e-06
SNX9	0.229013	3.21e-06
RIPOR1	0.228766	3.3e-06
NKAPL	0.228722	3.31e-06
SLC7A7	0.228669	3.33e-06
GOLM1	0.228634	3.34e-06
ELFN1	0.228617	3.35e-06
RNU6-1304P	0.228562	3.37e-06
MMP27	0.228273	3.47e-06
SORBS3	0.228147	3.51e-06
GAS1RR	0.228052	3.54e-06
LIX1L	0.227703	3.67e-06
THEMIS2	0.227427	3.77e-06
IGKV1OR22-5	0.227324	3.81e-06
FMNL3	0.227144	3.88e-06
COL13A1	0.226978	3.95e-06
MAP1A	0.226496	4.14e-06
ITPRIP	0.225948	4.38e-06
MYL9	0.225934	4.38e-06
CHODL-AS1	0.225847	4.42e-06
KLF17	0.225741	4.47e-06
DOCK11	0.225593	4.54e-06
PLEKHO2	0.225369	4.64e-06
SSH1	0.225343	4.65e-06
HAND2-AS1	0.225223	4.71e-06
IGLV8-61	0.225203	4.72e-06
Z99289.2	0.225149	4.74e-06
ABCB4	0.22511	4.76e-06
GABRB2	0.22452	5.05e-06
CXXC5	0.224016	5.31e-06
GAS6	0.223922	5.36e-06
MAGEH1	0.223822	5.41e-06
RAB11FIP5	0.223661	5.5e-06
CNRIP1	0.223602	5.53e-06
CAPG	0.223533	5.57e-06
SELENOM	0.223482	5.59e-06
PCDHGB7	0.223276	5.71e-06
CCDC110	0.222192	6.35e-06
GNB4	0.222048	6.44e-06
EPDR1	0.222038	6.45e-06
TSHZ3	0.222024	6.46e-06
ABL1	0.2219	6.54e-06
VENTX	0.221845	6.57e-06
HAND2	0.221375	6.88e-06
C2orf27A	0.221259	6.96e-06
LRCH1	0.221046	7.11e-06
BTF3L4P4	0.220938	7.19e-06
KCTD12	0.220868	7.23e-06
HAUS4P1	0.220653	7.39e-06
RBMS2	0.220542	7.47e-06
RAMP1	0.220453	7.53e-06
CASC18	0.220335	7.62e-06
SLIT2	0.220135	7.77e-06
ENAH	0.220126	7.78e-06
NNMT	0.21959	8.19e-06
C17orf51	0.219451	8.3e-06
SIGLEC14	0.219354	8.38e-06
TMEM140	0.219341	8.39e-06
TSPAN4	0.219117	8.58e-06
CLMP	0.219111	8.58e-06
FXYD6	0.219005	8.67e-06
TMEM268	0.218986	8.69e-06
HSPB7	0.218868	8.79e-06
PRXL2C	0.218833	8.82e-06
CUEDC1	0.218786	8.86e-06
DENND5A	0.218711	8.92e-06
SURF4	0.218614	9.01e-06
SGCA	0.218496	9.11e-06
CCDC149	0.218256	9.32e-06
PLOD1	0.218252	9.33e-06
RNU6-972P	0.217998	9.56e-06
KLF9	0.217915	9.64e-06
BEST1	0.217834	9.71e-06
KCNMB1	0.217632	9.9e-06
RN7SL544P	0.217465	1.01e-05
LRIG1	0.217422	1.01e-05
MSR1	0.217395	1.01e-05
TNFSF12-TNFSF13	0.217366	1.02e-05
PMP22	0.217309	1.02e-05
INPP5F	0.217222	1.03e-05
EVA1A	0.217207	1.03e-05
STK17B	0.217171	1.04e-05
LINC02599	0.21696	1.06e-05
ATL3	0.216552	1.1e-05
TBCEL	0.21653	1.1e-05
BAG2	0.216382	1.12e-05
DSE	0.216279	1.13e-05
SORCS2	0.216145	1.14e-05
TPP1	0.216133	1.14e-05
TICAM2	0.215906	1.17e-05
MORF4L1	0.215326	1.23e-05
P3H4	0.215242	1.24e-05
PDZRN4	0.214695	1.31e-05
PTPRD	0.214374	1.35e-05
TIE1	0.214362	1.35e-05
FAM124B	0.214361	1.35e-05
PTGFRN	0.214193	1.38e-05
TSPAN2	0.21408	1.39e-05
APP	0.214018	1.4e-05
PDGFB	0.213969	1.4e-05
RASGRF2-AS1	0.2139	1.41e-05
PCDHGC3	0.213619	1.45e-05
CYP7B1	0.213585	1.46e-05
TPM2	0.213529	1.46e-05
FCGR3A	0.213375	1.49e-05
HNRNPA1P21	0.213244	1.5e-05
CTSB	0.213016	1.54e-05
SMAD7	0.212998	1.54e-05
RRAS	0.212981	1.54e-05
FRMD6	0.212785	1.57e-05
GLIS3	0.212748	1.58e-05
ZFP92	0.212739	1.58e-05
HSPB2-C11orf52	0.212642	1.59e-05
EPSTI1	0.212605	1.6e-05
LINC01150	0.212368	1.63e-05
PCDH7	0.212207	1.66e-05
PLA2G4C	0.211925	1.7e-05
BCAT1	0.2119	1.71e-05
TK2	0.211815	1.72e-05
KLHL5	0.211706	1.74e-05
ST3GAL2	0.211682	1.74e-05
MIR3154	0.211644	1.75e-05
SDS	0.21137	1.79e-05
KDELR3	0.21107	1.84e-05
PLEKHA4	0.210802	1.89e-05
GPR176	0.210682	1.91e-05
WWC2-AS2	0.210003	2.04e-05
SMIM25	0.209955	2.05e-05
ERLEC1	0.209945	2.05e-05
LINC00211	0.209902	2.06e-05
TRIM60P14	0.209806	2.07e-05
SVIL	0.209429	2.15e-05
SYNE1	0.209427	2.15e-05
RHOC	0.209314	2.17e-05
IGHD4OR15-4A	0.209309	2.17e-05
RNU4-71P	0.209309	2.17e-05
CXCL16	0.209185	2.2e-05
GLIPR1	0.208879	2.26e-05
CTSO	0.208845	2.27e-05
MYLK	0.20878	2.28e-05
C11orf24	0.208692	2.3e-05
TPSB2	0.208592	2.32e-05
MYHAS	0.208535	2.33e-05
ARHGAP24	0.208448	2.35e-05
CTSA	0.208379	2.37e-05
LINC00578	0.208371	2.37e-05
RCAN2	0.208305	2.38e-05
TSC22D3	0.208108	2.43e-05
LINC00702	0.207753	2.51e-05
FKBP10	0.207642	2.53e-05
IGHV3-52	0.207595	2.54e-05
PTGIS	0.20742	2.59e-05
PCDHGA3	0.207351	2.6e-05
WTIP	0.207278	2.62e-05
LAMP5	0.206848	2.72e-05
MIR4435-2HG	0.206544	2.8e-05
ZPLD1	0.206438	2.83e-05
SERTAD4	0.206214	2.89e-05
CHST7	0.206205	2.89e-05
IGHV3-15	0.205997	2.94e-05
IGFL3	0.205933	2.96e-05
TARSL2	0.20589	2.97e-05
BMP6	0.205857	2.98e-05
RBFOX2	0.205722	3.02e-05
PTGER2	0.205559	3.06e-05
BX322562.1	0.205016	3.22e-05
CPXM1	0.20486	3.27e-05
BX323046.1	0.204684	3.32e-05
ST6GALNAC6	0.204153	3.48e-05
NAALADL1	0.204084	3.5e-05
IGHV3-48	0.203857	3.58e-05
GLG1	0.20385	3.58e-05
VIM	0.203811	3.59e-05
FOXP3	0.203763	3.61e-05
C5AR1	0.203532	3.68e-05
GPR161	0.203374	3.73e-05
PGM2L1	0.20308	3.83e-05
CRY2	0.203047	3.85e-05
DPYSL2	0.203002	3.86e-05
PHETA2	0.202357	4.09e-05
MRTFA	0.202297	4.11e-05
CD300A	0.202256	4.13e-05
NUCB1	0.202203	4.15e-05
CPA3	0.201826	4.29e-05
C8orf89	0.201725	4.33e-05
TMEM200B	0.201644	4.36e-05
ZMYND15	0.201552	4.4e-05
NRK	0.20125	4.52e-05
SPRYD3	0.201215	4.53e-05
CHST1	0.201157	4.55e-05
SKI	0.201148	4.56e-05
DUSP3	0.201082	4.58e-05
TEAD1	0.200916	4.65e-05
FEZ2	0.200888	4.66e-05
P4HA2	0.200826	4.69e-05
PDE4A	0.200538	4.81e-05
IGFBP5	0.200513	4.82e-05
EBF2	0.200264	4.93e-05
WDR81	0.2	5.05e-05
LTBP1	0.19991	5.09e-05
FUT11	0.199796	5.14e-05
NALCN	0.199456	5.29e-05
TGM2	0.199366	5.34e-05
PDE1A	0.199352	5.34e-05
MYH8	0.199331	5.35e-05
TMEM26-AS1	0.199313	5.36e-05
PRAM1	0.19909	5.47e-05
TMEM244	0.19905	5.49e-05
ST5	0.198919	5.55e-05
SRGAP2	0.198874	5.57e-05
LHFPL2	0.1988	5.61e-05
IGKV1OR2-118	0.198792	5.61e-05
AVEN	0.198678	5.67e-05
IGLV3-21	0.198447	5.79e-05
TRAK2	0.198299	5.86e-05
RIN3	0.198267	5.88e-05
GRM7-AS1	0.198255	5.88e-05
GSN	0.198051	5.99e-05
IGHV3-62	0.197854	6.09e-05
IGLV3-9	0.197727	6.16e-05
GABARAPL1	0.197538	6.27e-05
P2RX7	0.197474	6.3e-05
SYNPO	0.197389	6.35e-05
OSM	0.197379	6.35e-05
RASSF4	0.197166	6.47e-05
NKD2	0.196778	6.69e-05
INMT	0.196658	6.77e-05
LAPTM4A	0.196605	6.8e-05
SGCB	0.196564	6.82e-05
NFATC4	0.196548	6.83e-05
ARHGEF10	0.196185	7.05e-05
OSCAR	0.196037	7.14e-05
MYH4	0.195998	7.16e-05
RALB	0.195919	7.21e-05
TNFRSF12A	0.195817	7.28e-05
TENM3	0.195693	7.36e-05
POU6F1	0.195447	7.51e-05
RNU6-347P	0.195412	7.54e-05
CNTNAP1	0.195409	7.54e-05
CTSZ	0.195396	7.55e-05
PABPC1P4	0.195371	7.56e-05
PCDHGB4	0.195367	7.57e-05
LAMP2	0.195219	7.66e-05
UACA	0.194874	7.9e-05
SLC43A3	0.194862	7.9e-05
OR14L1P	0.19466	8.04e-05
STX2	0.194558	8.11e-05
CCR8	0.194556	8.11e-05
TYRP1	0.194241	8.34e-05
SIRPA	0.194236	8.34e-05
RECQL	0.194088	8.45e-05
SIGLEC5	0.193957	8.54e-05
KANK4	0.193733	8.71e-05
GAS6-DT	0.193723	8.72e-05
HAVCR2	0.193721	8.72e-05
CHST3	0.193664	8.76e-05
LRRC37A12P	0.19353	8.86e-05
PSAP	0.19349	8.89e-05
TDO2	0.193423	8.94e-05
FHOD3	0.193321	9.02e-05
GLI3	0.19323	9.09e-05
IGHG1	0.193014	9.26e-05
DNM1P33	0.192693	9.52e-05
HMCN1	0.192604	9.59e-05
SCD5	0.19241	9.75e-05
CLEC11A	0.192374	9.78e-05
RNU4-79P	0.192317	9.83e-05
SETD7	0.192279	9.86e-05
HCFC1R1	0.192257	9.88e-05
IL16	0.191661	0.000103931
PTPN14	0.191607	0.000104414
IDS	0.19156	0.000104824
LINC01615	0.191527	0.000105123
FNDC3B	0.191404	0.00010622
DHH	0.191343	0.000106777
PXDNL	0.191143	0.000108593
DGKI	0.191099	0.000109006
HMGB2P1	0.19094	0.000110479
NBAS	0.190926	0.000110605
MICU1	0.190694	0.0001128
GALNT5	0.190629	0.000113422
MAP1LC3B	0.190586	0.000113832
CCDC92	0.190548	0.000114193
RNF19B	0.190536	0.000114316
SLCO2B1	0.190277	0.000116834
DIP2C	0.190054	0.000119057
AQP9	0.19003	0.000119288
KIAA1217	0.189652	0.000123146
TRIM47	0.189364	0.000126158
LINC02550	0.189138	0.000128572
REXO2	0.189136	0.000128595
CSN1S2AP	0.189111	0.000128863
AARS	0.188775	0.000132536
PLS3	0.188721	0.000133141
SIGLEC30P	0.188665	0.000133762
BICD1	0.188646	0.000133969
IFITM3	0.188638	0.000134061
COMP	0.188526	0.000135326
LPAR1	0.188299	0.000137909
HPSE2	0.18827	0.000138245
GEM	0.188265	0.000138298
RF00593	0.18825	0.000138471
LINC01741	0.18805	0.000140808
CSF1R	0.187961	0.000141853
LEPROT	0.187757	0.000144276
SIGLEC7	0.187712	0.000144823
LRRK2	0.187589	0.000146307
DUXAP5	0.187561	0.000146651
C1QTNF2	0.18729	0.000149992
SULF2	0.187268	0.000150265
ZNF532	0.187258	0.000150386
IFITM2	0.18722	0.000150868
IGKV2-23	0.187021	0.000153374
MMP7	0.186941	0.00015439
CELF2	0.186857	0.000155476
IL32	0.186666	0.000157944
SNX29	0.186465	0.00016059
LINC02551	0.18643	0.000161065
C15orf65	0.186397	0.000161492
P2RY6	0.186294	0.000162882
IGHV3-11	0.18629	0.000162934
NPR3	0.186277	0.00016311
LILRB3	0.186259	0.000163349
TTC23	0.186128	0.000165119
ATF7	0.186087	0.000165679
PTTG1IP	0.185768	0.000170092
SHISA4	0.185658	0.000171647
LRRC25	0.185599	0.000172473
RFLNB	0.185493	0.000173993
ARL2BP	0.185325	0.000176409
CALHM2	0.184752	0.000184899
EXTL1	0.184716	0.000185439
COPS8P2	0.184697	0.000185729
HEXB	0.184518	0.000188467
RBMS2P1	0.184462	0.000189339
FCGR1A	0.184462	0.000189345
RASAL2	0.184394	0.000190389
SCN1B	0.184381	0.000190592
KIAA1614	0.184138	0.000194417
NETO1	0.183996	0.000196686
FTO	0.183825	0.000199443
ENOX1	0.183745	0.000200754
HAPLN3	0.183729	0.000201005
ZNF843	0.183676	0.000201882
PIEZO1	0.18352	0.000204469
TBX5	0.183422	0.000206093
GPX7	0.18334	0.000207474
OXT	0.183234	0.000209271
TLN2	0.183191	0.000210006
PARD3B	0.183179	0.000210209
CYP27A1	0.183125	0.000211137
RPL9P33	0.182939	0.000214348
FAM129A	0.182729	0.000218019
NXPH3	0.18266	0.000219245
JAK1	0.182482	0.000222425
TMEM173	0.182471	0.000222627
CHRDL2	0.182436	0.000223269
PTH1R	0.1822	0.00022756
PCDH12	0.182105	0.000229316
RPS4XP8	0.182091	0.000229578
NAV1	0.182005	0.000231181
LINC01502	0.182004	0.000231189
PLEKHO1	0.18185	0.000234088
VKORC1	0.181572	0.000239382
WDFY1	0.181549	0.000239834
GNAI2	0.181523	0.000240344
SPEG	0.181335	0.000244009
DDIT4L	0.18128	0.000245084
JAM2	0.181243	0.000245815
TMEM176B	0.18111	0.000248447
NPR2	0.181082	0.000249016
CD86	0.180983	0.000251012
JAM3	0.180982	0.000251024
PLXNA4	0.180964	0.000251379
FBXL22	0.180918	0.000252322
MEF2D	0.180659	0.000257618
RBM43	0.180547	0.000259933
TMEM130	0.180446	0.000262048
TMEM263	0.180253	0.000266138
HRH2	0.180159	0.000268139
NLGN2	0.180148	0.000268378
LURAP1	0.180107	0.000269261
RNU2-9P	0.180006	0.000271438
FMN1	0.179694	0.000278283
COL24A1	0.179678	0.00027863
TEX11	0.179544	0.000281622
RN7SL689P	0.179484	0.000282981
UBE2D3P3	0.17948	0.000283065
SLC9A7P1	0.179456	0.000283612
CNTN4	0.179271	0.000287818
APLNR	0.179248	0.000288343
MRGPRF-AS1	0.179228	0.000288808
BLOC1S5-TXNDC5	0.17919	0.000289686
LINC02461	0.179103	0.000291686
PRSS35	0.179052	0.000292885
MAPKAPK2	0.179044	0.000293067
CD300LF	0.17885	0.000297604
OSMR	0.178831	0.000298052
ENPEP	0.178727	0.000300533
CU634019.2	0.178717	0.000300762
PTAFR	0.178641	0.000302591
IGHV4-28	0.178593	0.000303745
GLB1L	0.178495	0.000306115
JPH2	0.178369	0.000309182
LINC00968	0.178344	0.000309802
C1orf198	0.178342	0.000309854
SMCO3	0.178212	0.000313038
KCNMA1	0.178204	0.000313255
NFAM1	0.178144	0.000314736
PBX3	0.178001	0.000318318
GPER1	0.177807	0.000323238
CST7	0.177783	0.000323855
PID1	0.177639	0.000327548
HERPUD1	0.17761	0.000328291
RPL21P133	0.177468	0.000331986
BCAR1	0.177299	0.000336434
MORF4L1P1	0.177271	0.000337181
ST3GAL6	0.177157	0.000340233
IGHV3OR16-13	0.17708	0.000342301
PDPN	0.17688	0.000347725
GPR21	0.176879	0.000347737
WWC3	0.176833	0.000348992
CAPN2	0.176805	0.000349784
RNASE6	0.176715	0.000352256
KIAA0930	0.176676	0.000353329
STARD9	0.176643	0.000354256
LINC02538	0.176535	0.000357268
DSEL	0.176419	0.000360524
ECE1	0.176343	0.000362687
MIR199A2	0.176296	0.000364029
CCL26	0.176284	0.000364358
LRP10	0.176081	0.000370198
ERC1	0.175956	0.000373843
CNN2	0.175711	0.000381057
LPP	0.175665	0.000382433
PRR16	0.1755	0.000387388
RGS3	0.175367	0.000391426
MIR887	0.175322	0.000392787
FOXN3	0.175282	0.000394036
LDB2	0.175256	0.000394837
IL13RA1	0.175229	0.000395643
ST8SIA1	0.175202	0.000396479
PELO	0.174948	0.000404395
FPR1	0.174859	0.00040721
IGLC3	0.174848	0.000407554
NCF2	0.174789	0.000409426
ELN-AS1	0.174465	0.000419854
PCDHGA5	0.174439	0.00042069
LINC02308	0.174406	0.00042177
TLR1	0.17424	0.000427248
DYSF	0.17423	0.000427564
MIR7156	0.174094	0.000432103
C7orf65	0.17407	0.000432909
SELPLG	0.174041	0.000433876
C4B	0.173963	0.000436487
LMO7-AS1	0.173961	0.000436559
NAP1L3	0.173845	0.0004405
EIF5A2	0.173674	0.000446373
ST6GAL2-IT1	0.173596	0.000449061
PVR	0.173512	0.000451972
GAB3	0.173496	0.000452553
STON1-GTF2A1L	0.173468	0.000453529
HSD3B7	0.173436	0.000454625
HS3ST3A1	0.173413	0.000455437
GPR141	0.173408	0.000455634
SVIL2P	0.173406	0.000455674
TXLNB	0.173217	0.000462375
TMIGD3	0.173115	0.00046603
JDP2	0.173074	0.000467509
IGHG3	0.172957	0.000471734
TCF21	0.172822	0.000476632
TTC7A	0.172761	0.000478871
LAIR1	0.17269	0.000481524
COPS8	0.172604	0.00048469
DDX19A	0.172584	0.000485454
CD200R1	0.172489	0.000488982
UMODL1-AS1	0.172349	0.000494264
TRPC1	0.172328	0.00049507
IGLV2-28	0.172244	0.000498254
IGKV1D-8	0.172164	0.000501341
SLC17A9	0.171981	0.000508407
DNAJB13	0.171956	0.000509385
PDGFA	0.171813	0.000514996
IGHV3OR15-7	0.171603	0.000523319
KCTD20	0.171602	0.000523362
SVIL-AS1	0.171435	0.000530049
SH3KBP1	0.171144	0.000541946
NLRP2	0.171034	0.000546494
EGFL6	0.171017	0.000547214
RNU6-1174P	0.170986	0.000548513
ARSE	0.170899	0.00055217
SPI1	0.170825	0.000555252
PALM2-AKAP2	0.170764	0.00055783
BPI	0.170533	0.000567721
IGKV1-5	0.170531	0.000567809
TMSB4X	0.170432	0.000572079
WDR91	0.170403	0.000573355
RASGRP4	0.170226	0.00058109
KLHL4	0.170123	0.000585657
TCP11L1	0.17012	0.000585782
IKBIP	0.170083	0.00058745
TGFBR2	0.170024	0.000590059
CTDSP2	0.169938	0.000593933
IGHV3-76	0.169875	0.00059674
PLA1A	0.169819	0.000599306
A1BG-AS1	0.169778	0.000601168
MMP17	0.169686	0.000605345
CEP112	0.169643	0.000607293
OTUD1	0.169561	0.000611063
IGHV5-51	0.169492	0.000614265
LINC00570	0.169438	0.000616797
GALNS	0.169355	0.000620656
IGHV4-61	0.169347	0.000621042
IGHD2-15	0.169074	0.000633925
CSTP2	0.168919	0.000641398
PHLDB2	0.168826	0.000645865
RNU6-5P	0.168743	0.000649934
MAP3K20	0.168697	0.000652167
PLS3-AS1	0.168644	0.000654764
PLN	0.168618	0.000656049
MCFD2	0.16837	0.000668413
MAGEA2B	0.168305	0.000671636
LINC02549	0.167903	0.000692211
LINC00398	0.167634	0.000706239
IGKC	0.167624	0.000706757
LAMC1	0.167612	0.000707438
PPFIA2	0.167606	0.000707737
PTPN21	0.167595	0.000708315
MIR4635	0.167514	0.000712615
SORBS1	0.167514	0.000712617
DNM3OS	0.167399	0.000718731
ARHGAP21	0.167377	0.000719924
SIGLEC10	0.167274	0.000725508
IGLL5	0.167208	0.000729064
RNU6-526P	0.167154	0.00073199
IGLV2-14	0.167126	0.000733539
VAT1L	0.167106	0.000734622
PITX3	0.167089	0.000735531
PDLIM1P4	0.167035	0.000738528
GAPDHP20	0.166992	0.000740904
SLC36A1	0.166804	0.000751332
RNU6-813P	0.166755	0.000754085
SAMD4A	0.16636	0.000776532
IGLC2	0.166201	0.000785719
LINC02099	0.166201	0.000785749
SIGLEC9	0.166154	0.000788485
PCSK7	0.166047	0.000794734
ZNF454	0.166013	0.000796733
RN7SL124P	0.165995	0.000797819
TSHB	0.16598	0.000798708
RPL37P3	0.165974	0.000799041
FAM197Y7	0.165882	0.000804499
ZMAT3	0.165523	0.000826165
DIO3OS	0.165463	0.000829817
LMOD1	0.165461	0.000829939
CTSF	0.16537	0.000835533
PCDHGA2	0.165355	0.000836418
ITFG1	0.165345	0.000837044
RAD51AP2	0.165202	0.000845915
EGR2	0.165193	0.000846492
HSPA8P4	0.165177	0.000847489
LINC01797	0.165094	0.000852703
SIDT2	0.16491	0.00086434
GPNMB	0.164895	0.000865293
IGHV3-16	0.164726	0.00087611
RBMS3	0.164702	0.000877629
IGKV3-11	0.164569	0.000886288
SPTLC1P4	0.164539	0.000888195
MCAM	0.164356	0.000900236
OS9	0.16433	0.000901923
MIR99AHG	0.164208	0.000910071
C3orf18	0.164087	0.000918149
PRDM1	0.16406	0.000919997
PLIN3	0.164058	0.000920102
IGKV3-7	0.164057	0.000920187
LINC00242	0.164017	0.000922866
IGLV1-47	0.163714	0.00094355
PCNX1	0.163637	0.000948878
SKIL	0.163633	0.000949151
TSPY2	0.163615	0.000950427
BNC2-AS1	0.163524	0.000956752
RNF130	0.163443	0.000962419
CLIP2	0.163441	0.000962558
SALL4	0.163293	0.000973036
ATP6V0D1	0.163207	0.000979143
OSTM1	0.163152	0.000983059
DNM1	0.163118	0.000985477
NFIA-AS2	0.163018	0.00099272
ARID5A	0.163006	0.000993553
PADI2	0.162968	0.000996323
SVOPL	0.162961	0.000996841
IGHGP	0.16283	0.00100638
RRAGC	0.162779	0.00101014
IGKV1-39	0.162763	0.0010113
IGHV1-69D	0.162753	0.00101205
TMEM200C	0.162703	0.0010157
FCGR2C	0.162693	0.00101649
IGHV3-74	0.162686	0.00101699
KCND2	0.162626	0.00102142
C5orf67	0.162567	0.00102584
IGLV1-51	0.162562	0.00102615
SLFN14	0.162545	0.00102747
LINC02149	0.162405	0.00103793
VGLL4	0.162344	0.00104255
IGLV1-40	0.162212	0.00105256
NCALD	0.162153	0.00105709
FGFR1	0.16193	0.00107426
LINC02377	0.161823	0.00108261
LITAF	0.161808	0.00108382
PHC2	0.161394	0.00111669
IGHV3-33	0.161337	0.00112132
IGHV3OR16-15	0.161322	0.00112248
FOXO1	0.161306	0.00112377
FMNL1	0.161298	0.00112449
UAP1L1	0.161263	0.00112731
KDELC2	0.161193	0.00113302
CYP51A1P2	0.161025	0.00114681
FMR1NB	0.161017	0.00114748
NPY4R	0.16099	0.00114964
CORO1C	0.160821	0.00116374
MAN1A1	0.160794	0.00116601
ZBTB38	0.160696	0.00117424
PCDH18	0.160519	0.00118925
PKD1	0.160501	0.0011908
NKAIN4	0.160479	0.00119265
SIGLEC6	0.160426	0.00119726
MS4A6A	0.160343	0.00120436
SDC2	0.160335	0.00120509
TNFSF13B	0.160261	0.00121146
CD99L2	0.160236	0.00121365
IGHV3-13	0.1602	0.00121677
STK38L	0.160167	0.0012197
IGKV1OR2-1	0.160147	0.00122144
LYN	0.160134	0.00122256
RNU6-403P	0.159978	0.00123629
GPR150	0.159936	0.00124
KCTD7	0.159928	0.00124074
OSR2	0.159812	0.00125102
SH3BGRL	0.159809	0.00125128
GPR84	0.159797	0.00125237
RNU4-57P	0.159773	0.00125452
FAS	0.15974	0.00125747
IGHV2-70	0.15973	0.00125839
NR2F1-AS1	0.159627	0.00126765
IGLV3-25	0.159302	0.00129745
TBC1D19	0.159225	0.00130458
C1orf162	0.159215	0.00130552
NHSL2	0.159103	0.00131594
GFI1B	0.159064	0.00131961
EPHA3	0.159053	0.00132067
GRP	0.159035	0.00132232
TMEM109	0.15895	0.00133036
TENM4	0.158946	0.00133071
PRKAB2	0.15889	0.00133607
MAF	0.15888	0.00133696
KCNJ5	0.158841	0.00134068
MACF1	0.158817	0.00134301
PRSS23	0.158796	0.00134502
IGFL1P1	0.158723	0.001352
PROS1	0.158715	0.00135277
CDR2L	0.158621	0.00136188
LINC02324	0.158497	0.00137387
IL15RA	0.158469	0.00137663
TSPY8	0.158461	0.00137743
LINC01040	0.158423	0.0013811
FIBCD1	0.158406	0.00138273
IL7R	0.15838	0.00138535
VCAN-AS1	0.158374	0.00138587
IGKV3-20	0.158339	0.00138937
LINC00582	0.158106	0.00141246
PQLC3	0.158062	0.00141688
LINC01046	0.157843	0.00143896
LINC01655	0.157792	0.00144419
BHMT2	0.15778	0.00144548
GYPC	0.157679	0.00145576
IL17B	0.157661	0.00145764
IGHV1-14	0.157632	0.00146065
MMP8	0.157587	0.00146529
RANBP3L	0.157513	0.00147292
TNS2	0.15751	0.0014733
ZHX3	0.157506	0.00147363
IGHV1OR15-9	0.157492	0.00147517
CCSER2	0.157297	0.00149557
SGCE	0.157277	0.00149769
IGLV1-44	0.157212	0.00150454
SPTAN1	0.157165	0.0015095
LCA5	0.157122	0.00151412
SPRED1	0.157093	0.00151715
LINC02362	0.157093	0.00151717
SIGLEC12	0.157056	0.00152111
SLC9A3R2	0.157021	0.00152486
SMIM10	0.156996	0.00152754
TRIM63	0.156793	0.00154952
IGHA1	0.156738	0.00155553
STOM	0.156698	0.00155994
USP26	0.1566	0.00157062
FAM49A	0.156582	0.0015727
ITGA2	0.156534	0.00157796
MYO1F	0.156377	0.00159548
PCNAP3	0.156352	0.00159823
CSF1	0.156325	0.00160129
HOPX	0.15628	0.00160635
ZNF281	0.156132	0.001623
LINC01828	0.1561	0.0016267
TMEM127	0.156047	0.00163267
CDC42EP3	0.15597	0.0016415
IGHV3-71	0.155871	0.00165298
BASP1P1	0.155869	0.00165313
IGHV4-55	0.155812	0.00165981
MMP16	0.155728	0.00166953
ITPR2	0.15565	0.00167864
SHISAL2A	0.155646	0.00167908
TXNDC2	0.155542	0.00169138
IGLVI-63	0.155403	0.00170786
TGFBR1	0.155334	0.001716
A2M	0.155256	0.00172541
BCL6B	0.15521	0.00173091
FXYD5	0.155205	0.00173155
FZD7	0.15517	0.00173573
IGKV3-15	0.155073	0.00174751
APOC4-APOC2	0.155054	0.00174976
MBNL2	0.154983	0.00175852
TPM1-AS	0.154787	0.00178253
MAP4K4	0.154757	0.00178627
GPR17	0.154598	0.00180609
IGLC6	0.154558	0.00181113
MYH3	0.154494	0.00181925
MYH10	0.154451	0.00182468
IGFL2-AS1	0.154411	0.00182969
BOC	0.154388	0.00183257
C1orf216	0.154368	0.00183521
LINC01628	0.154337	0.00183906
TMCO3	0.154208	0.0018556
FTL	0.154117	0.00186727
IGKV1OR2-11	0.154056	0.00187523
PINK1	0.15405	0.00187603
LINC00891	0.153931	0.00189148
PDZD2	0.153919	0.00189305
CLEC7A	0.153871	0.0018994
PLBD2	0.153696	0.00192245
TRIO	0.153665	0.00192653
NAAA	0.153547	0.00194228
DPYD	0.153515	0.00194659
ZFP36L1	0.153441	0.00195656
SIGLEC17P	0.153428	0.00195821
CYLD	0.153412	0.00196045
DNAJC1	0.15336	0.00196748
LBX2-AS1	0.153269	0.00197984
SLC31A2	0.153199	0.00198943
RN7SKP211	0.153192	0.00199035
CLDN24	0.152994	0.00201767
PLPP3	0.152959	0.00202243
IQCF6	0.152849	0.00203789
TGFB1	0.152745	0.00205238
LAMP1	0.152737	0.00205356
SCARB2	0.152698	0.00205907
MPP1	0.152698	0.00205911
VAC14	0.152676	0.00206217
IGKV1-9	0.152669	0.0020632
ARHGAP22	0.152605	0.00207229
IGKV1OR2-108	0.152591	0.00207425
NPTN	0.152549	0.00208026
LINC00575	0.152527	0.00208331
IGKV3D-11	0.152463	0.00209243
DNAJA1P1	0.152358	0.0021076
RNU6-145P	0.15226	0.00212182
TMEM106A	0.152242	0.00212441
TYROBP	0.15224	0.00212461
SLC12A4	0.1522	0.00213042
PJA2	0.152169	0.00213508
MIR193BHG	0.152154	0.00213719
CD302	0.152103	0.00214467
GOLT1B	0.151995	0.00216062
THBS4	0.151992	0.00216098
IGLL1	0.151963	0.00216528
IGLV6-57	0.151857	0.00218104
SLC22A3	0.151844	0.00218293
RGCC	0.151832	0.00218474
GPR132	0.151794	0.00219034
CLDN14	0.151689	0.00220621
LINC00882	0.151684	0.00220694
CLEC4D	0.151587	0.00222158
MYO5A	0.151562	0.00222531
CCL25	0.151529	0.0022304
PTP4A2P2	0.151512	0.00223297
IGHV4OR15-8	0.151511	0.00223303
RNU6-529P	0.151496	0.0022353
IGLV2-18	0.151279	0.0022686
RABAC1	0.151171	0.00228531
ZNF300P1	0.151127	0.00229218
GTF2IP8	0.151071	0.00230087
GMPPA	0.151025	0.0023082
IGHV2-70D	0.150908	0.00232657
CKAP4	0.150877	0.00233137
PPP2R5B	0.15086	0.00233406
CASS4	0.150854	0.00233508
FGD6	0.150792	0.00234488
PEA15	0.150784	0.00234622
DUBR	0.150757	0.00235047
SIRPB2	0.150324	0.00242038
EVC2	0.150188	0.00244275
DBP	0.150127	0.00245293
WHRN	0.150103	0.00245693
IGHV4-59	0.150093	0.00245847
SLC15A3	0.149985	0.00247654
MIR3938	0.149983	0.00247693
CLDN11	0.149945	0.00248316
IGLV4-60	0.149885	0.00249334
LINC01852	0.149842	0.00250052
ETS1	0.149765	0.00251358
CRYAB	0.149741	0.00251768
RHOA	0.149532	0.00255334
CAP1	0.149521	0.00255525
ITGB2	0.149521	0.00255526
IGHV3OR16-11	0.14947	0.00256404
KDELR2	0.149453	0.00256698
LINC01137	0.149439	0.0025694
MICA	0.149436	0.0025699
RNU6-13P	0.149408	0.00257471
GALNT2	0.149304	0.00259279
DAB2	0.149283	0.00259648
LEF1-AS1	0.149262	0.00260009
ECM1	0.149175	0.00261527
LINC00880	0.149167	0.00261682
CHRNA1	0.149124	0.00262433
SH3BP4	0.149069	0.00263399
RNU6-845P	0.149061	0.00263537
PLA2G4C-AS1	0.148824	0.00267761
GINM1	0.148801	0.00268172
NOBOX	0.148636	0.00271165
ENDOD1	0.148517	0.00273337
UBTD2	0.148502	0.00273598
HSPB3	0.148407	0.0027534
ICAM1	0.148371	0.00276012
NAV2	0.148338	0.00276619
OLFML2A	0.148313	0.0027709
HLX	0.14831	0.00277133
KCNIP3	0.148214	0.00278921
ARX	0.148146	0.00280183
IGHV4-39	0.148127	0.00280538
FAM69A	0.14806	0.00281796
SAR1A	0.148044	0.002821
OR1E3	0.148029	0.00282388
IGHV4-4	0.147995	0.00283026
IGHV1OR15-2	0.147931	0.00284243
ARL2-SNX15	0.147886	0.00285094
MICU3	0.147844	0.00285887
RPL23AP82	0.14781	0.00286547
RASAL2-AS1	0.147683	0.00288967
FAM110B	0.147597	0.00290626
MEIKIN	0.14757	0.00291162
DSTN	0.147472	0.00293057
RCBTB2	0.147351	0.00295418
IFI30	0.147139	0.00299621
HACD1	0.147089	0.0030061
BRI3	0.147064	0.00301109
GNG12	0.147061	0.00301159
PECAM1	0.147004	0.00302307
ARPC1B	0.146998	0.00302438
MAML2	0.14692	0.00303993
CDC42EP1	0.146881	0.00304776
STSP1	0.146877	0.0030486
RENBP	0.14675	0.00307439
IGKV2D-26	0.146702	0.00308411
PTPRG	0.146695	0.00308563
CD82	0.146682	0.00308835
LILRB4	0.146665	0.00309176
TPSAB1	0.146629	0.00309905
IGLV7-43	0.146616	0.00310175
FBXO10	0.146555	0.00311438
SLC8A1	0.146546	0.00311611
NOTCH2	0.146514	0.00312276
SLC39A7	0.146451	0.00313582
PRUNE2	0.146314	0.00316436
IGHV3OR16-9	0.146279	0.00317164
IGHJ1	0.146072	0.00321521
TMC3-AS1	0.146016	0.0032271
TMEM248	0.145777	0.00327821
VMO1	0.145674	0.0033007
LINC00706	0.145599	0.00331697
IGKV1OR1-1	0.145591	0.0033186
CXorf21	0.145575	0.00332221
HRH1	0.145563	0.00332476
PIM2	0.145557	0.00332612
EXT2	0.145553	0.00332685
HMGB1P49	0.145387	0.00336335
MYH1	0.1453	0.00338276
MAGEB10	0.145275	0.00338823
ASAP1	0.145215	0.00340158
ROR1	0.145115	0.00342396
IGLV10-54	0.145064	0.00343538
FSTL3	0.145062	0.00343594
TIMP1	0.144982	0.00345401
SSXP4	0.144927	0.00346643
RASSF8-AS1	0.144916	0.00346898
SGTB	0.144849	0.00348424
ZNF438	0.144731	0.00351111
IQGAP2	0.144652	0.00352944
ZNF365	0.144447	0.00357697
MSN	0.144351	0.00359937
LILRA2	0.144262	0.0036203
DENND5B	0.144215	0.00363135
CD300LB	0.144113	0.00365574
IGSF6	0.144007	0.003681
ERMN	0.143995	0.0036839
MYL12A	0.143948	0.00369513
IGHV7-34-1	0.143925	0.00370059
ZFYVE1	0.143899	0.00370696
RPL23AP7	0.143854	0.0037178
PPT1	0.143852	0.00371831
CACNA1H	0.143849	0.00371896
BX119917.1	0.143784	0.0037348
GPHA2	0.143751	0.0037429
C16orf86	0.143645	0.00376863
DEPDC7	0.143616	0.00377574
MZB1	0.143594	0.00378127
SMYD3	0.143525	0.00379826
S1PR2	0.143511	0.00380153
TREML1	0.143378	0.00383446
UBE2Q2	0.143375	0.0038352
ITPRID2	0.143356	0.00383992
FAM41AY1	0.143254	0.00386548
RNA5SP349	0.143254	0.00386548
DMWD	0.143242	0.0038685
TNS3	0.143232	0.00387107
THAP8	0.143227	0.00387227
RNU1-138P	0.143218	0.00387443
HCK	0.143208	0.00387691
C15orf48	0.14317	0.00388661
RERG	0.143133	0.003896
FCGR1CP	0.143128	0.00389715
OSBPL10	0.143121	0.00389882
TRBV11-1	0.14312	0.00389928
CALM2	0.143071	0.00391154
CHRM2	0.143059	0.0039145
CACNA2D4	0.143017	0.00392528
IGHD3-3	0.142906	0.0039536
NRBF2	0.142897	0.00395585
C1orf54	0.142833	0.00397229
ARFGAP3	0.142832	0.00397243
CACNA1C-IT2	0.142721	0.00400111
PNMA1	0.142595	0.00403385
OAT	0.142572	0.00403982
MTCO3P18	0.14255	0.00404561
ESYT2	0.142489	0.0040614
RPS26P24	0.14246	0.00406918
DNAJB5	0.142441	0.00407416
ARHGEF40	0.142438	0.00407487
CHST14	0.142416	0.00408065
CD300C	0.142374	0.00409157
CD163	0.142339	0.00410088
ZDHHC1	0.142061	0.00417501
CPN2	0.142027	0.00418421
CHURC1-FNTB	0.141981	0.00419648
SLC39A2	0.14172	0.00426757
LINC01235	0.141713	0.0042695
RNU6-111P	0.141656	0.00428513
TIAM2	0.141628	0.00429268
PABPC1L2A	0.141571	0.0043084
KLF10	0.141509	0.00432576
FUT8	0.141488	0.00433146
HS2ST1	0.141486	0.00433215
IGLV4-69	0.141455	0.00434051
OLR1	0.141356	0.00436838
RGS16	0.141352	0.00436943
RETN	0.141347	0.00437083
CD93	0.141312	0.00438065
FAM229B	0.141219	0.00440675
SMCO2	0.141143	0.0044281
FUT4	0.141018	0.00446366
SSR4P1	0.141007	0.00446681
SETP16	0.140995	0.00447029
IGHV3-25	0.140955	0.00448178
SLC39A1	0.140953	0.00448239
FCER1G	0.140888	0.00450103
YIPF5	0.140833	0.00451678
AQP1	0.140731	0.00454628
C1QC	0.14073	0.00454653
MYO1C	0.14068	0.00456101
IGLVI-20	0.140678	0.00456181
IGKV1D-39	0.140535	0.0046034
FNIP2	0.140478	0.00462013
TMEM104	0.140471	0.00462232
HHIP-AS1	0.140466	0.00462374
KCNH1	0.140427	0.00463535
HIVEP1	0.140412	0.00463966
DRAM1	0.140385	0.00464759
RNASE4	0.140375	0.00465059
LINC02392	0.140339	0.00466121
SOX30	0.140242	0.00469024
CCDC9	0.140196	0.00470397
MYO1E	0.140139	0.00472083
TMED7-TICAM2	0.140112	0.00472899
SLC16A14P1	0.140112	0.00472908
MAPRE2	0.14011	0.00472975
TSPY3	0.14009	0.00473583
LINC01058	0.140013	0.0047589
SLC27A1	0.139745	0.00484066
IGLV1-41	0.13972	0.00484808
CHST6	0.139597	0.00488607
SNORD3G	0.139578	0.00489194
GRAMD1A	0.139524	0.00490894
HCG9	0.139511	0.00491292
IGHV3-54	0.1395	0.00491637
RAB7B	0.139489	0.00491961
KIAA0355	0.139465	0.00492725
C6orf89	0.139398	0.00494798
KATNAL1	0.139378	0.00495433
MSANTD3-TMEFF1	0.139318	0.00497312
CMTM1	0.139238	0.00499837
CHRNB1	0.139181	0.00501631
RN7SKP208	0.139156	0.00502443
FICD	0.139034	0.0050631
THRA	0.138788	0.00514235
HMGB1P27	0.138783	0.00514402
TCEAL3	0.138728	0.005162
MS4A7	0.138603	0.00520264
UBE2Q2P12	0.138452	0.00525237
CSRP1	0.138415	0.0052645
SETBP1	0.138395	0.00527109
CAP2	0.138238	0.0053234
PIK3R5	0.138081	0.00537613
PLXND1	0.13804	0.00538999
PDCD1LG2	0.137902	0.00543693
SMCO4	0.137901	0.00543735
CPQ	0.137897	0.00543852
CPM	0.137883	0.00544341
HCFC2	0.137817	0.00546581
IGLV3-24	0.137789	0.00547557
RGS22	0.137771	0.0054817
GPR34	0.137747	0.00549004
TLR8	0.137738	0.0054932
LINC00632	0.13772	0.00549921
DOCK1	0.137714	0.00550117
STARD8	0.137671	0.00551599
C10orf25	0.137606	0.00553847
ZNF575	0.137601	0.00554041
ATP6V1B2	0.137594	0.00554278
INHBE	0.137566	0.00555258
RNU6-511P	0.137436	0.00559779
CLEC4E	0.137368	0.00562153
CREB3L2	0.137107	0.0057138
C11orf68	0.137091	0.0057196
P2RX4	0.137011	0.00574829
LINC01948	0.137005	0.00575056
FILIP1	0.136861	0.00580226
VIM-AS1	0.136851	0.00580585
MED8	0.136812	0.00581977
RIPOR3	0.136761	0.00583835
PPP1R12B	0.136752	0.00584172
CCL5	0.136719	0.00585386
PGM3	0.136687	0.00586542
KLRD1	0.13665	0.00587876
RNU1-98P	0.136578	0.00590543
ARID5B	0.136406	0.00596888
CD84	0.136289	0.00601212
TFE3	0.136271	0.00601895
NUPR1	0.136226	0.00603574
HSPA13	0.136129	0.00607209
RPS18P13	0.136109	0.00607971
SOX18	0.136104	0.00608166
SLC1A3	0.136073	0.0060934
LINC02081	0.135958	0.00613688
MCEMP1	0.135768	0.00620948
ATP6AP2	0.135744	0.0062186
C6orf106	0.135694	0.00623779
S100B	0.13568	0.00624342
OR4A10P	0.135671	0.00624672
MIR6794	0.135622	0.00626572
GRID1	0.1355	0.00631312
GBGT1	0.135463	0.00632742
BST1	0.135445	0.0063345
BNIP3P9	0.135424	0.00634288
KIF13A	0.135352	0.00637079
GTF2F2P1	0.135291	0.00639485
IGKV1OR10-1	0.135269	0.0064036
LINC00327	0.135254	0.00640945
TBX20	0.135246	0.0064128
CEMIP	0.135165	0.00644479
C10orf67	0.135161	0.00644653
IGKV1OR22-1	0.135115	0.00646487
PRSS36	0.135042	0.00649389
MS4A4A	0.135034	0.00649719
CACNA2D1	0.134989	0.00651515
RORA	0.134969	0.00652315
TRGV7	0.134962	0.00652569
CCL24	0.134962	0.00652584
FBXO17	0.13485	0.00657101
GPR137B	0.134806	0.00658877
CALB2	0.134763	0.00660622
DNAJB4	0.134741	0.00661528
SCARA3	0.134739	0.00661603
CASQ2	0.134662	0.00664721
CASC4	0.134651	0.00665172
IGLV2-8	0.134638	0.00665696
RNU1-24P	0.134609	0.00666906
CRTC3	0.134553	0.00669186
MPDZ	0.134524	0.0067039
MAN2B1	0.134502	0.00671271
PRPF18	0.134436	0.00674022
HNRNPDLP1	0.134318	0.00678892
PEAK3	0.134311	0.00679186
EVA1B	0.134231	0.00682538
NPY4R2	0.134211	0.00683362
TNFRSF8	0.134155	0.00685724
IGLV3-17	0.134155	0.00685732
TMEM176A	0.133995	0.00692441
CCDC71L	0.13398	0.00693082
WHAMMP3	0.133949	0.00694422
LINC02257	0.133935	0.00695002
PYGL	0.133865	0.00697986
LCP2	0.13383	0.00699464
LACC1	0.133728	0.00703862
TEX101	0.133701	0.00705011
TMEM169	0.133689	0.00705533
CDC42BPA	0.133652	0.00707103
TRBV24-1	0.133599	0.0070942
IL10	0.133566	0.00710847
BHLHE40	0.133557	0.00711222
SEC61A1	0.133508	0.00713364
SLITRK3	0.133502	0.00713616
SYT11	0.133241	0.00725045
HBBP1	0.133142	0.00729436
SNX25	0.132761	0.00746473
MEF2A	0.132747	0.00747145
IGHVIII-67-2	0.13272	0.00748337
ZNF474	0.132719	0.00748383
IGKV1D-33	0.132688	0.00749791
MGC15885	0.132644	0.00751801
TCF12	0.132522	0.00757364
TRPC4	0.132514	0.00757751
TMEM52B	0.132336	0.00765945
TNFRSF9	0.132245	0.00770195
NOV	0.132203	0.00772122
IGHD6-25	0.132162	0.00774081
CCR1	0.132129	0.00775628
KIF3C	0.132101	0.00776929
TNFAIP8L2	0.132078	0.00777987
RNU6-772P	0.132077	0.00778057
CD109	0.132075	0.00778137
C1QB	0.132027	0.00780374
FAM243A	0.131998	0.00781768
RNASE1	0.131881	0.00787283
IGHV4-31	0.131861	0.00788251
JAZF1-AS1	0.13177	0.00792585
MIR1915	0.131707	0.00795605
GATA6-AS1	0.131677	0.00797048
TGOLN2	0.131672	0.00797283
CLMAT3	0.131666	0.00797556
LIPA	0.131589	0.00801286
CYREN	0.131559	0.00802741
RPS7P12	0.131508	0.0080519
TLR8-AS1	0.131461	0.00807483
CISD1	0.131385	0.00811176
CYTOR	0.131314	0.00814624
IGKV1OR-2	0.131291	0.00815741
IGLJ3	0.131244	0.00818084
IL10RA	0.131232	0.00818638
LAPTM5	0.131033	0.00828495
SLC30A1	0.130948	0.0083273
CALCRL	0.130799	0.00840204
LINC00547	0.130744	0.00842962
LINC02263	0.130555	0.00852534
MIR8069-2	0.13052	0.00854324
LIMS1	0.130372	0.00861922
GAPDHP45	0.130345	0.00863326
MIR1976	0.130331	0.00864031
DNAJC3	0.13033	0.00864114
LARP6	0.130324	0.00864395
LINC01834	0.130321	0.00864551
IGHV4-34	0.130228	0.00869391
LOXL3	0.130125	0.0087473
ECEL1P1	0.129761	0.00893901
FGL2	0.12965	0.008998
RAB30	0.129624	0.0090118
FO393418.1	0.129597	0.00902641
PCDHB19P	0.129578	0.00903661
FCGR1B	0.129552	0.00905061
IGHVII-28-1	0.129546	0.00905375
SLC25A30	0.129471	0.0090943
RGS10	0.129417	0.00912345
DEFA10P	0.129411	0.00912677
IGHV1-12	0.129405	0.00913017
KIFAP3	0.129373	0.00914756
LINC00525	0.129271	0.00920299
RN7SL341P	0.129086	0.00930404
GLS	0.128992	0.00935646
HLA-DQB2	0.128928	0.00939164
YWHAH	0.128821	0.00945148
TNFRSF4	0.128783	0.0094725
KCNJ12	0.128768	0.00948097
POPDC2	0.128749	0.00949188
POLR3GL	0.12871	0.00951362
RN7SL659P	0.128693	0.00952286
CD4	0.128631	0.00955804
PIP4P2	0.128456	0.00965696
RARB	0.128446	0.00966303
TTTY20	0.128377	0.00970229
TEK	0.128354	0.00971567
TTC28	0.128252	0.00977427
LINC01686	0.128239	0.0097816
PXDC1	0.128226	0.00978879
GGN	0.128142	0.0098374
IGLCOR22-2	0.128116	0.00985263
SPRED3	0.128099	0.00986261
NOS3	0.128083	0.00987158
MAS1L	0.128044	0.00989469
TWIST2	0.128038	0.00989763
CERKL	0.127971	0.00993723
RNU6-819P	0.127893	0.00998276
SIRPD	0.127843	0.010012
GPR31	0.127836	0.0100162
ELOCP3	0.127719	0.0100849
IGLV3-27	0.127694	0.0101
HPGDS	0.127663	0.0101181
C11orf95	0.127529	0.0101984
FKBP11	0.127522	0.0102022
INSYN2B	0.127502	0.0102144
RPL7P46	0.127453	0.010244
IGHD3-10	0.127409	0.01027
SCTR	0.127356	0.0103022
ST3GAL3	0.127236	0.0103746
ARMCX3-AS1	0.127102	0.0104563
NUB1	0.127011	0.0105122
HSPA5	0.126938	0.0105567
TOX2	0.126927	0.0105635
RNU1-114P	0.126894	0.010584
KCNJ6	0.126859	0.0106055
HCG11	0.12679	0.0106484
F3	0.126789	0.0106492
EPHB2	0.126744	0.0106768
FBXW2	0.126743	0.0106774
EGOT	0.12669	0.0107109
LSM11	0.126612	0.0107595
LINC02262	0.126565	0.0107889
IGLV2-23	0.126548	0.0107998
C8orf87	0.126529	0.0108119
H6PD	0.12643	0.0108741
RNU6-999P	0.126426	0.0108764
NAV2-AS3	0.126422	0.0108791
FOXP1	0.12639	0.0108995
IGLV1-50	0.126291	0.0109626
RAB32	0.126263	0.0109801
MIR373	0.126261	0.0109817
NUTF2P8	0.126241	0.010994
WDR1	0.126202	0.011019
TSPY6P	0.126191	0.0110265
PTEN	0.126115	0.011075
MPEG1	0.126098	0.0110861
RNA5SP85	0.126042	0.011122
LINC00856	0.12604	0.0111234
ATRN	0.126038	0.0111249
EMP3	0.126026	0.0111323
EVI2B	0.126005	0.0111461
PTGFR	0.125939	0.0111887
IGHVIII-38-1	0.125929	0.0111953
IGLV2-33	0.12581	0.011273
SIRPB3P	0.125788	0.0112871
MYL6	0.125751	0.0113112
TRBV11-2	0.125688	0.0113529
RGS2	0.125683	0.0113562
DEGS1	0.125682	0.0113568
UNC5B	0.125678	0.0113591
DNAJC12	0.125677	0.0113596
BIRC2	0.125668	0.0113662
LAX1	0.125652	0.0113762
ISY1-RAB43	0.125531	0.011456
IGKV1-33	0.125487	0.0114852
FOXS1	0.125484	0.0114878
TPT1P8	0.125452	0.011509
SLC16A4	0.125382	0.0115552
GPR183	0.12537	0.0115632
IGKV2OR2-8	0.125365	0.011567
BRF2	0.125323	0.0115949
LINC02474	0.125287	0.0116189
PCDHGA4	0.125286	0.0116194
CASC10	0.125285	0.01162
ARCN1	0.125189	0.0116849
HSD11B1	0.125166	0.0117007
FTSJ1	0.125124	0.0117287
IGKV2D-29	0.125098	0.0117464
STAT2	0.125071	0.011765
RPL15P18	0.125025	0.0117958
RHEBP1	0.124968	0.0118348
IGHV3-30	0.124861	0.0119079
CCDC3	0.124857	0.0119106
KIAA1024	0.124855	0.011912
LINC00970	0.124831	0.0119282
MGP	0.12482	0.0119358
INAFM1	0.124672	0.0120383
P4HA2-AS1	0.124649	0.0120539
RBMY2AP	0.124614	0.0120784
WDR45P1	0.124609	0.0120818
IGHV3-21	0.124533	0.0121348
RFLNA	0.124484	0.0121689
PPP3CC	0.12445	0.0121928
NMI	0.124323	0.012282
B2M	0.124276	0.0123152
LINC01870	0.124254	0.0123308
STARD4-AS1	0.124241	0.0123398
B3GNT2	0.124212	0.0123605
PDPR	0.124211	0.0123607
SNX18	0.124205	0.0123655
CD14	0.12416	0.0123975
IGLV3-13	0.124053	0.0124733
RBPMS2	0.124046	0.0124786
TMEM35B	0.124026	0.0124924
PPP1R2P1	0.123986	0.0125213
PLA2G16	0.12392	0.0125685
ATP10D	0.123879	0.0125981
LEF1	0.123805	0.0126516
CLEC4A	0.123703	0.0127256
CSN3	0.123622	0.0127844
RAP2C-AS1	0.123598	0.0128022
CST6	0.123583	0.0128133
MSANTD3	0.123563	0.0128275
ATP8B2	0.123509	0.0128676
IGHV3OR16-10	0.123495	0.0128776
TRANK1	0.12348	0.012889
DLC1	0.123468	0.0128973
SPATA19	0.123429	0.0129261
CEACAM4	0.123401	0.0129467
MMP2-AS1	0.123314	0.0130116
IGHV3-35	0.1233	0.0130214
RNU6-470P	0.123269	0.0130444
SLA	0.123119	0.0131568
RF01848	0.123076	0.0131887
COL14A1	0.122986	0.0132563
CEACAMP4	0.122928	0.0133
MIR30C2	0.122794	0.0134018
IGKV1OR9-2	0.122767	0.0134224
SAMD14	0.122743	0.0134406
MAN1A2P1	0.122736	0.013446
ITSN1	0.1227	0.0134732
LINC02080	0.122661	0.0135032
LINC01198	0.122484	0.0136395
HLA-DPA3	0.122425	0.0136852
DEFB1	0.122406	0.0137
DSTNP2	0.122374	0.0137249
[truncated: 33,672 more rows]
