# Supplementary material for: Prognostic value of COL10A1 and its correlation with tumor-infiltrating immune cells in urothelial bladder cancer: A comprehensive study based on bioinformatics and clinical analysis validation
Source: Front Immunol. 2023 Mar 17;14:955949. doi: 10.3389/fimmu.2023.955949 (PMC10063846; doi:10.3389/fimmu.2023.955949)
Supplement: Supplementary file 5 [file Table_2.xlsx]

## Sheet: Sheet1
Supplementary Table 2. The GO and KEGG enrichment analysis of co-expression genes positively correlated with COL10A1
Category	Name	Count	PValue	Genes	Fold Enrichment	FDR
GO_BP	extracellular matrix organization	35	2.34673e-33	COL18A1, SPARC, COL16A1, OLFML2B, ECM2, ITGB5, COL11A1, COL10A1, APBB2, ITGAV, EMILIN1, POSTN, LUM, FN1, BGN, DCN, COL1A1, COL3A1, VCAN, COL1A2, COL5A1, LOX, CRISPLD2, COL6A2, COL5A3, COL5A2, COL6A1, ITGA11, PXDN, COL8A2, COL6A3, COL8A1, RECK, FBN1, DDR2	18.5097	2.06747e-30
GO_BP	collagen catabolic process	20	8.93875e-24	COL18A1, COL11A1, MMP2, COL12A1, MRC2, COL1A1, MMP11, COL3A1, MMP14, COL1A2, COL5A1, COL6A2, COL5A3, COL5A2, COL6A1, COL8A2, COL6A3, COL8A1, COL10A1, COL6A6	32.392	3.93752e-21
GO_BP	cell adhesion	36	6.39415e-22	COL18A1, SPON2, SPON1, CCL11, COL16A1, ITGB5, NTM, COL12A1, THY1, THBS2, LOXL2, ISLR, NUAK1, ITGAV, EMILIN1, PLXNC1, EDIL3, POSTN, ENTPD1, OMD, FN1, PARVA, COL1A1, VCAN, COL5A1, FAP, COL6A2, COL6A1, ITGA11, CDH11, CERCAM, COL6A3, ITGBL1, COL8A1, COL6A6, DDR2	8.12975	1.87775e-19
GO_BP	collagen fibril organization	16	5.56724e-21	LUM, COL11A1, COL12A1, LOXL2, GREM1, COL1A1, MMP11, COL3A1, SFRP2, COL1A2, COL5A1, LOX, COL5A3, COL5A2, FMOD, DDR2	42.5248	1.22618e-18
GO_BP	endodermal cell differentiation	9	1.14037e-10	MMP14, ITGB5, COL11A1, MMP2, COL12A1, COL6A1, FN1, COL8A1, ITGAV	34.5514	2.00933e-08
GO_BP	skeletal system development	13	7.90742e-09	POSTN, COL12A1, COL1A1, COL3A1, VCAN, EVC, BMP1, COL1A2, COL5A2, CDH11, SH3PXD2B, COL10A1, FBN1	9.83581	1.16107e-06
GO_BP	extracellular matrix disassembly	10	4.50183e-08	MMP11, MMP14, BMP1, MMP2, SH3PXD2B, TIMP2, HTRA1, FN1, DCN, FBN1	13.6387	5.66588e-06
GO_BP	cellular response to amino acid stimulus	8	2.97828e-07	COL1A1, COL3A1, COL16A1, COL1A2, MMP2, PDGFC, COL5A2, COL6A1	17.6433	3.27983e-05
GO_BP	protein heterotrimerization	5	7.56144e-06	COL1A1, C1QTNF1, COL1A2, COL6A2, COL6A1	37.0194	0.000740181
GO_BP	negative regulation of JAK-STAT cascade	6	3.81999e-05	LRRC15, PODNL1, BGN, PODN, DCN, ASPN	15.5481	0.00336541
GO_BP	angiogenesis	11	5.90051e-05	COL18A1, MMP14, FAP, MMP2, COL8A2, FN1, COL8A1, ITGAV, THY1, FGF1, PLXDC1	5.11299	0.00472577
GO_BP	heart development	10	6.85034e-05	APELA, COL3A1, EDNRA, PDLIM3, SPARC, LOX, SH3PXD2B, MICAL2, BICC1, FBN1	5.66417	0.00485034
GO_BP	positive regulation of cell migration	10	7.15715e-05	PDGFRB, COL1A1, LRRC15, COL18A1, MMP14, CCL11, PDGFC, ITGAV, ROR2, FGF1	5.63339	0.00485034
GO_BP	chondroitin sulfate biosynthetic process	5	8.80098e-05	VCAN, CHPF, BGN, CHSY3, DCN	20.7309	0.00522168
GO_BP	lung development	7	8.89049e-05	MMP14, SPARC, LOX, CRISPLD2, FGF1, ZFPM2, WNT2	9.54711	0.00522168
GO_BP	wound healing	7	0.000118414	PDGFRB, COL3A1, SPARC, LOX, TGFB3, FN1, DCN	9.06975	0.00613662
GO_BP	ossification	7	0.000118414	SPARC, BMP1, COL11A1, CDH11, COL5A2, LRRC17, DDR2	9.06975	0.00613662
GO_BP	keratan sulfate catabolic process	4	0.000178607	LUM, OMD, KERA, FMOD	34.5514	0.00874181
GO_BP	cell-matrix adhesion	7	0.000226782	SNED1, COL3A1, ECM2, ITGB5, COL5A3, ITGA11, ITGAV	8.062	0.0105155
GO_BP	axonogenesis	7	0.000360048	NTNG2, ECM2, EPYC, LUM, OMD, KERA, FMOD	7.40388	0.0151724
GO_BP	cell adhesion mediated by integrin	4	0.000361658	COL16A1, ITGA11, ITGAV, FBN1	27.6412	0.0151724
GO_BP	negative regulation of protein kinase activity	7	0.000380279	LRRC15, PODNL1, BGN, THY1, PODN, DCN, ASPN	7.32909	0.0152284
GO_BP	positive regulation of cell-substrate adhesion	5	0.000466122	ECM2, COL8A1, EMILIN1, EDIL3, FBLN2	13.6387	0.0178545
GO_BP	negative regulation of BMP signaling pathway	5	0.000893162	GREM1, SFRP2, HTRA3, HTRA1, NBL1	11.5171	0.0327865
GO_BP	cellular response to transforming growth factor beta stimulus	5	0.00123296	COL1A1, POSTN, NOX4, WNT2, FBN1	10.577	0.0434495
GO_BP	endochondral bone growth	3	0.00133619	EVC, BNC2, DDR2	51.8272	0.0452763
GO_BP	positive regulation of fibroblast proliferation	5	0.0017734	PDGFRB, PDGFC, FN1, WNT2, DDR2	9.59762	0.0578653
GO_BP	keratan sulfate biosynthetic process	4	0.00237658	LUM, OMD, KERA, FMOD	14.8078	0.0747162
GO_BP	cartilage development	5	0.00245944	EVC, PRRX1, LUM, COL10A1, SULF1	8.78426	0.0747162
GO_BP	glycosaminoglycan metabolic process	4	0.0026323	VCAN, BGN, GPC6, DCN	14.2971	0.0750018
GO_BP	integrin-mediated signaling pathway	6	0.00263911	COL3A1, COL16A1, ITGB5, ITGA11, ITGBL1, ITGAV	6.28208	0.0750018
GO_BP	face morphogenesis	4	0.00290437	COL1A1, TGFB3, CRISPLD2, MMP2	13.8206	0.0787138
GO_BP	negative regulation of angiogenesis	5	0.00294842	SPARC, SERPINF1, THBS2, SULF1, DCN	8.35922	0.0787138
GO_BP	platelet degranulation	6	0.00313305	ISLR, SPARC, TGFB3, RARRES2, FN1, TIMP3	6.03812	0.0811828
GO_BP	osteoblast differentiation	6	0.00326627	COL1A1, MRC2, VCAN, ITGA11, LRRC17, COL6A1	5.98006	0.0822168
GO_BP	skin development	4	0.00416262	COL3A1, COL5A1, COL5A3, COL5A2	12.1946	0.101868
GO_BP	multicellular organism development	13	0.00446458	SERPINF1, PRRX2, SSC5D, MITF, FGF1, MMP11, SFRP4, VCAN, BMP1, SFRP2, ROR2, EDIL3, WNT2	2.58638	0.106305
GO_BP	negative regulation of canonical Wnt signaling pathway	7	0.00488513	GREM1, SFRP4, SFRP2, ROR2, BICC1, CTHRC1, DACT1	4.45141	0.113258
GO_BP	aging	7	0.00517794	COL3A1, LRP1, TGFB3, SERPINF1, TIMP2, DCN, LOXL2	4.39746	0.116968
GO_BP	dermatan sulfate biosynthetic process	3	0.00566108	VCAN, BGN, DCN	25.9136	0.122624
GO_BP	blood vessel development	4	0.00570668	COL1A1, COL1A2, COL5A1, ITGAV	10.911	0.122624
GO_BP	response to hypoxia	7	0.00631823	MMP14, EDNRA, POSTN, TGFB3, MMP2, NOX4, LOXL2	4.21849	0.132532
GO_BP	bone development	4	0.00755236	SPARC, PDGFC, SH3PXD2B, SULF1	9.87184	0.154334
GO_BP	chondroitin sulfate catabolic process	3	0.00770796	VCAN, BGN, DCN	22.2116	0.154334
GO_BP	cytokine-mediated signaling pathway	6	0.00860844	LRRC15, PODNL1, BGN, PODN, DCN, ASPN	4.74753	0.168534
GO_BP	chondrocyte development	3	0.00883816	SFRP2, COL11A1, SULF1	20.7309	0.16927
GO_BP	visual perception	7	0.0130285	SLC24A2, COL1A1, COL18A1, LUM, COL11A1, TIMP3, KERA	3.60985	0.242319
GO_BP	negative regulation of cell migration	5	0.0132024	SFRP2, THY1, PODN, SULF1, RECK	5.45549	0.242319
GO_BP	negative regulation of Wnt signaling pathway	4	0.0135634	SFRP4, SFRP2, LRP1, DACT1	7.97341	0.243864
GO_BP	positive regulation of smooth muscle cell migration	3	0.0154999	PDGFRB, POSTN, NOX4	15.5481	0.273109
GO_BP	cartilage condensation	3	0.0186108	BMP1, COL11A1, ROR2	14.1347	0.300239
GO_BP	response to mechanical stimulus	4	0.0190086	COL3A1, MMP14, POSTN, DCN	7.02741	0.300239
GO_BP	positive regulation of MAP kinase activity	4	0.0190086	PDGFRB, PDGFC, NOX4, FGF1	7.02741	0.300239
GO_BP	negative regulation of endodermal cell differentiation	2	0.0190844	COL5A1, COL5A2	103.654	0.300239
GO_BP	negative regulation of metalloendopeptidase activity	2	0.0190844	TIMP3, RECK	103.654	0.300239
GO_BP	smooth muscle cell chemotaxis	2	0.0190844	PDGFRB, PARVA	103.654	0.300239
GO_BP	regulation of axonogenesis	3	0.0202565	EPYC, CHN1, FMOD	13.5201	0.313088
GO_BP	SMAD protein signal transduction	4	0.0216609	APELA, BMP1, TGFB3, ROR2	6.68738	0.329022
GO_BP	negative regulation of transforming growth factor beta receptor signaling pathway	4	0.0235358	TGFB3, HTRA3, HTRA1, ASPN	6.4784	0.351442
GO_BP	endochondral ossification	3	0.0255397	COL1A1, MMP14, COL10A1	11.9601	0.375007
GO_BP	positive regulation of canonical Wnt signaling pathway	5	0.0283976	COL1A1, SFRP4, SFRP2, ROR2, WNT2	4.31893	0.392189
GO_BP	ossification involved in bone remodeling	2	0.0284905	TGFB3, CTHRC1	69.1029	0.392189
GO_BP	eye morphogenesis	2	0.0284905	COL5A1, COL5A2	69.1029	0.392189
GO_BP	tendon development	2	0.0284905	COL5A1, COL11A1	69.1029	0.392189
GO_BP	positive regulation of cell proliferation	10	0.0358214	PDGFRB, GREM1, COL18A1, SFRP2, TNFSF4, PDGFC, FN1, ITGAV, FGF1, WNT2	2.22434	0.485518
GO_BP	digestive tract development	3	0.0442208	COL3A1, TGFB3, PDGFC	8.88466	0.59028
GO_BP	sequestering of BMP in extracellular matrix	2	0.0470345	NBL1, FBN1	41.4617	0.591963
GO_BP	regulation of extracellular matrix disassembly	2	0.0470345	LRP1, DDR2	41.4617	0.591963
GO_BP	platelet-derived growth factor receptor-beta signaling pathway	2	0.0470345	PDGFRB, PDGFRL	41.4617	0.591963
GO_BP	negative regulation of monocyte chemotaxis	2	0.0470345	GREM1, NBL1	41.4617	0.591963
GO_BP	substrate adhesion-dependent cell spreading	3	0.0512896	FN1, ITGAV, PARVA	8.18324	0.632977
GO_BP	female pregnancy	4	0.0540608	COL16A1, TGFB3, EPYC, CORIN	4.65862	0.632977
GO_BP	muscle organ development	4	0.0540608	EVC, SGCD, ITGA11, COL6A3	4.65862	0.632977
GO_BP	determination of dorsal identity	2	0.0561741	GREM1, NBL1	34.5514	0.632977
GO_BP	intramembranous ossification	2	0.0561741	COL1A1, MMP2	34.5514	0.632977
GO_BP	peptide cross-linking via chondroitin 4-sulfate glycosaminoglycan	2	0.0561741	BGN, DCN	34.5514	0.632977
GO_BP	negative regulation of membrane protein ectodomain proteolysis	2	0.0561741	TIMP2, TIMP3	34.5514	0.632977
GO_BP	collagen biosynthetic process	2	0.0561741	COL1A1, COL5A1	34.5514	0.632977
GO_BP	organ morphogenesis	4	0.0585743	FGF16, COL18A1, PDGFC, DCN	4.50671	0.632977
GO_BP	transforming growth factor beta receptor signaling pathway	4	0.0585743	COL3A1, COL1A2, ITGB5, TGFB3	4.50671	0.632977
GO_BP	inner ear development	3	0.0587316	PDGFRB, SPARC, TGFB3	7.58446	0.632977
GO_BP	oxidation-reduction process	11	0.0590864	HEPH, LOX, P4HA3, SH3PXD2B, PXDN, GPX8, MSRB3, NOX4, CYBRD1, MICAL2, LOXL2	1.92601	0.632977
GO_BP	peptidyl-tyrosine phosphorylation	5	0.0596334	PDGFRB, FGF16, ROR2, FGF1, DDR2	3.3874	0.632977
GO_BP	response to hormone	3	0.0612906	SFRP4, MMP14, TIMP2	7.40388	0.642822
GO_BP	integrin activation	2	0.0652267	COL16A1, FN1	29.6155	0.676055
GO_BP	positive regulation of apoptotic process	7	0.0692569	PDGFRB, SFRP4, SFRP2, TGFB3, RASGRF2, NOX4, APBB2	2.4186	0.709481
GO_BP	cell fate commitment	3	0.0718924	GAS1, ROR2, WNT2	6.76006	0.722514
GO_BP	bone trabecula formation	2	0.0741929	COL1A1, MMP2	25.9136	0.722514
GO_BP	blood vessel maturation	2	0.0741929	MMP2, RECK	25.9136	0.722514
GO_BP	positive regulation of fat cell differentiation	3	0.0746297	SFRP2, RARRES2, SH3PXD2B	6.61623	0.722514
GO_BP	positive regulation of cell division	3	0.0746297	TGFB3, PDGFC, FGF1	6.61623	0.722514
GO_BP	chondrocyte proliferation	2	0.0830737	MMP14, DDR2	23.0343	0.785025
GO_BP	skin morphogenesis	2	0.0830737	COL1A1, COL1A2	23.0343	0.785025
GO_BP	cell migration	5	0.0837597	PDGFRB, COL5A1, ITGAV, GPC6, CTHRC1	3.01321	0.785025
GO_BP	negative regulation of cell proliferation	8	0.0871419	SFRP4, COL18A1, SFRP2, TGFB3, TIMP2, NOX4, ROR2, PODN	2.09403	0.7932
GO_BP	positive regulation of ERK1 and ERK2 cascade	5	0.0878171	PDGFRB, CCL11, PDGFC, NOX4, FGF1	2.96155	0.7932
GO_BP	inner ear morphogenesis	3	0.0887932	PRRX1, COL11A1, ROR2	5.98006	0.7932
GO_BP	response to cytokine	3	0.0887932	COL3A1, SPARC, TIMP2	5.98006	0.7932
GO_BP	response to oxidative stress	4	0.0891337	MMP14, PXDN, GPX8, MSRB3	3.76925	0.7932
GO_BP	positive regulation of angiogenesis	4	0.098604	GREM1, CCL11, SFRP2, FGF1	3.60537	0.866803
GO_CC	proteinaceous extracellular matrix	43	6.49523e-39	COL18A1, SPON2, SPON1, SPARC, COL16A1, OLFML2B, ECM2, COL11A1, FGF1, FBLN2, PODNL1, EPYC, TIMP2, COL10A1, TIMP3, EMILIN1, GPC6, WNT2, CTHRC1, POSTN, LUM, MMP2, OMD, FN1, BGN, KERA, PODN, ASPN, MMP11, VCAN, BMP1, COL1A2, COL5A1, LOX, CRISPLD2, COL6A2, COL5A2, PXDN, COL8A2, COL6A3, COL6A6, FMOD, FBN1	16.427	9.61294e-37
GO_CC	extracellular matrix	40	4.30383e-33	COL18A1, SPON1, COL12A1, HTRA1, THBS2, FBLN2, LOXL2, TIMP2, TIMP3, EMILIN1, EDIL3, WNT2, POSTN, TGFB3, LUM, MMP2, RARRES2, SERPINF1, FN1, BGN, SSC5D, DCN, ASPN, COL1A1, MMP11, COL3A1, MMP14, VCAN, SFRP2, COL1A2, COL5A1, COL6A2, COL5A2, COL6A1, PXDN, COL8A2, COL6A3, COL8A1, FMOD, FBN1	13.8354	3.18484e-31
GO_CC	extracellular region	68	2.33163e-26	COL18A1, SPARC, COL16A1, OLFML2B, COL12A1, ISM1, FGF1, ISLR, C1QTNF1, TIMP2, COL10A1, TIMP3, EMILIN1, VSTM4, FAM19A5, SERPINF1, MMP2, OMD, BGN, KERA, PDGFRL, DCN, SFRP4, MMP11, VCAN, SFRP2, FNDC1, LOX, CRISPLD2, COL6A2, COL6A1, COL8A2, FIBIN, COL6A3, COL8A1, COL6A6, CCL11, C1S, COL11A1, HTRA3, HTRA1, THBS2, FBLN2, FSTL1, PRRG3, APELA, OLFML1, PDGFC, WNT2, CORIN, TGFB3, LUM, RARRES2, FN1, PLXDC1, …	4.32421	1.15027e-24
GO_CC	collagen trimer	20	2.57502e-20	COLEC12, COL18A1, COL11A1, COL12A1, COL1A1, C1QTNF3, COL3A1, C1QTNF1, COL1A2, COL5A1, LOX, COL6A2, COL5A2, COL6A1, COL8A2, COL6A3, COL10A1, COL6A6, EMILIN1, CTHRC1	22.257	9.52757e-19
GO_CC	extracellular space	54	2.33502e-19	COL18A1, SPON2, SPON1, SPARC, ECM2, COL12A1, FGF1, LOXL2, C1QTNF3, C1QTNF1, TIMP2, TIMP3, POSTN, SERPINF1, MMP2, OMD, KERA, DCN, GREM1, SFRP4, VCAN, SFRP2, LOX, COL6A2, PXDN, COL6A3, NBL1, CCL11, LRRC17, HTRA1, FSTL1, APELA, EPYC, PDGFC, WNT2, GPC6, CTHRC1, CMTM3, TGFB3, LUM, FN1, SSC5D, SULF1, PODN, PLXDC1, COL1A1, FGF16, COL3A1, BMP1, COL1A2, FAP, TNFSF4, FMOD, FBN1	4.1044	6.91167e-18
GO_CC	endoplasmic reticulum lumen	23	1.37985e-17	COL18A1, SPON1, COL16A1, COL11A1, COL12A1, GPX8, FMO1, COL1A1, COL3A1, COL1A2, COL5A1, P4HA3, COL6A2, COL5A3, PDGFC, COL5A2, COL6A1, CERCAM, COL8A2, COL6A3, FKBP7, COL8A1, COL10A1	12.2645	3.40363e-16
GO_CC	Golgi lumen	10	3.93919e-07	MMP11, MMP14, VCAN, LUM, OMD, BGN, KERA, FMOD, GPC6, DCN	10.6648	8.32857e-06
GO_CC	basement membrane	9	9.80048e-07	COL18A1, SPARC, COL5A1, SERPINF1, COL8A2, TIMP3, THBS2, LOXL2, FBN1	11.6638	1.81309e-05
GO_CC	lysosomal lumen	9	1.72059e-06	PDGFRB, VCAN, LUM, OMD, BGN, KERA, FMOD, GPC6, DCN	10.8404	2.82942e-05
GO_CC	focal adhesion	14	0.000119889	PDGFRB, LRP1, ITGB5, PARVA, THY1, MRC2, MMP14, PDLIM2, FAP, ITGA11, NOX4, ITGAV, SCARF2, DDR2	3.66585	0.00177435
GO_CC	extracellular exosome	47	0.000185082	COLEC12, SNED1, COL18A1, SPON2, LRRC15, C1S, ITGB5, COL12A1, HTRA1, THY1, FBLN2, FSTL1, C1QTNF3, ISLR, PDLIM2, PDGFC, TIMP2, TIMP3, ITGAV, EMILIN1, EDIL3, PDGFRB, ENTPD1, LUM, RARRES2, SERPINF1, OMD, ARMC9, FN1, BGN, CYBRD1, CYS1, PLXDC2, COL1A2, COL5A1, CRISPLD2, COL6A2, COL5A3, COL6A1, PXDN, CDH11, MXRA8, COL6A3, COL8A1, MXRA5, FBN1, DDR2	1.71183	0.00249019
GO_CC	collagen type VI trimer	3	0.000279611	COL6A1, COL6A3, DCN	102.382	0.00318326
GO_CC	collagen type V trimer	3	0.000279611	COL5A1, COL5A3, COL5A2	102.382	0.00318326
GO_CC	cell surface	15	0.000853685	PDGFRB, SPARC, ITGB5, TGFB3, BGN, SULF1, GREM1, SFRP4, FAP, TNFSF4, PDGFC, TIMP2, MXRA8, ITGAV, CORIN	2.83345	0.00902467
GO_CC	extracellular vesicle	5	0.00139822	COL6A2, COL12A1, COL6A3, EDIL3, FBLN2	10.2382	0.0132383
GO_CC	sarcolemma	6	0.00143117	SGCD, COL6A2, COL6A1, BGN, COL6A3, SYNC	7.22697	0.0132383
GO_CC	platelet alpha granule lumen	4	0.0163341	ISLR, SPARC, TGFB3, FN1	7.44597	0.142203
GO_CC	collagen type I trimer	2	0.0193311	COL1A1, COL1A2	102.382	0.150579
GO_CC	integrin alphav-beta5 complex	2	0.0193311	ITGB5, ITGAV	102.382	0.150579
GO_CC	integrin complex	3	0.0280828	ITGB5, ITGA11, ITGAV	11.3758	0.207813
GO_CC	transport vesicle	4	0.0652729	GALNT15, CRISPLD2, BGN, AZIN2	4.31082	0.460019
GO_MF	extracellular matrix structural constituent	14	3.57064e-14	LUM, COL11A1, BGN, FBLN2, COL1A1, COL3A1, VCAN, COL1A2, COL5A1, COL5A3, COL5A2, PXDN, COL8A2, FBN1	22.4673	8.56953e-12
GO_MF	collagen binding	12	6.82856e-12	MRC2, LRRC15, C1QTNF1, SPARC, LUM, COL5A3, ITGA11, FN1, PODN, DCN, ASPN, DDR2	21.5045	8.19428e-10
GO_MF	integrin binding	13	2.35928e-10	ECM2, COL16A1, FN1, THY1, FGF1, COL3A1, MMP14, SFRP2, COL5A1, FAP, TIMP2, EDIL3, FBN1	13.3123	1.88743e-08
GO_MF	extracellular matrix binding	8	2.85408e-09	SPARC, OLFML2B, COL11A1, BGN, ITGAV, SSC5D, FBLN2, DCN	33.0838	1.71245e-07
GO_MF	platelet-derived growth factor binding	6	2.79207e-08	PDGFRB, COL1A1, COL3A1, COL1A2, COL5A1, COL6A1	58.6485	1.20473e-06
GO_MF	heparin binding	13	3.01183e-08	POSTN, ECM2, FN1, FGF1, THBS2, FSTL1, FGF14, COL5A1, CRISPLD2, EPYC, COL5A3, FMOD, FBN1	8.73619	1.20473e-06
GO_MF	calcium ion binding	21	1.02719e-05	SLC24A2, SNED1, SPARC, LRP1, C1S, SULF1, THBS2, FBLN2, FSTL1, ASPN, MMP11, PRRG3, MMP14, PCDHGA12, VCAN, BMP1, CDH11, CALU, FKBP7, EDIL3, FBN1	3.14919	0.000352181
GO_MF	protein kinase inhibitor activity	6	0.00011572	LRRC15, PODNL1, BGN, PODN, DCN, ASPN	12.4064	0.0034716
GO_MF	glycosaminoglycan binding	4	0.000570476	VCAN, EPYC, BGN, DCN	23.8938	0.0152127
GO_MF	fibronectin binding	4	0.00172187	LRRC15, SFRP2, ITGAV, SSC5D	16.5419	0.041325
GO_MF	protease binding	6	0.00245547	LRP1, FAP, TIMP2, FN1, TIMP3, ITGAV	6.38746	0.0516834
GO_MF	serine-type endopeptidase activity	9	0.00258417	MMP11, MMP14, BMP1, C1S, FAP, MMP2, HTRA3, HTRA1, CORIN	3.7949	0.0516834
GO_MF	Wnt-protein binding	4	0.00287806	SFRP4, SFRP2, ROR2, CTHRC1	13.8738	0.0531334
GO_MF	metal ion binding	31	0.00790195	COLEC12, COL18A1, SPON2, SPON1, BNC2, C1S, CHPF, GALNT15, COL11A1, GLIS2, NUAK1, CHN1, TIMP2, COL10A1, TIMP3, CHSY3, ZNF469, ITGAV, ZNF521, POSTN, CYBRD1, COL1A1, COL3A1, COL1A2, COL5A1, COL5A2, ITGA11, PXDN, ROR2, ZFPM2, CDK15	1.61102	0.135462
GO_MF	receptor agonist activity	3	0.00935291	GREM1, SFRP2, WNT2	20.1604	0.13947
GO_MF	metalloendopeptidase inhibitor activity	3	0.00935291	TIMP2, TIMP3, RECK	20.1604	0.13947
GO_MF	scavenger receptor activity	4	0.00987913	COLEC12, SSC5D, SCARF2, LOXL2	8.96019	0.13947
GO_MF	growth factor activity	6	0.0173621	FGF16, FGF14, BMP1, TGFB3, PDGFC, FGF1	3.98231	0.231495
GO_MF	metalloendopeptidase activity	5	0.0207867	MMP11, MMP14, BMP1, FAP, MMP2	4.75762	0.262569
GO_MF	cytokine activity	6	0.0238852	GREM1, BMP1, CMTM3, TGFB3, TNFSF4, WNT2	3.66553	0.286622
GO_MF	protein-lysine 6-oxidase activity	2	0.0274697	LOX, LOXL2	71.6815	0.28664
GO_MF	platelet-derived growth factor beta-receptor activity	2	0.0274697	PDGFRB, PDGFRL	71.6815	0.28664
GO_MF	platelet activating factor receptor activity	2	0.0274697	PDGFRB, PDGFRL	71.6815	0.28664
GO_MF	N-acetylgalactosaminyl-proteoglycan 3-beta-glucuronosyltransferase activity	2	0.0364586	CHPF, CHSY3	53.7611	0.364586
GO_MF	frizzled binding	3	0.0435541	ROR2, WNT2, CTHRC1	8.96019	0.388842
GO_MF	glucuronosyl-N-acetylgalactosaminyl-proteoglycan 4-beta-N-acetylgalactosaminyltransferase activity	2	0.0453649	CHPF, CHSY3	43.0089	0.388842
GO_MF	oxidoreductase activity, acting on the CH-NH2 group of donors, oxygen as acceptor	2	0.0453649	LOX, LOXL2	43.0089	0.388842
GO_MF	extracellular matrix constituent conferring elasticity	2	0.0453649	EMILIN1, FBN1	43.0089	0.388842
GO_MF	protein binding	93	0.0480086	SPON2, SPON1, SPARC, COL16A1, ITGB5, WBP1L, FGF1, LOXL2, MRC2, EDNRA, C1QTNF1, SH3PXD2B, TIMP2, COL10A1, TIMP3, ITGAV, EMILIN1, PLXNC1, SCARF2, DACT1, PDGFRB, POSTN, ENTPD1, SGIP1, SERPINF1, MMP2, MITF, RAB3IL1, SLC39A13, CYS1, DCN, GREM1, SFRP4, VCAN, MMP14, LOX, COL6A2, COL8A1, GAS1, FKBP7, ROR2, ZFPM2, NBL1, DDR2, GAS7, CCL11, LRP1, C1S, NTM, HTRA3, ATP10A, THY1, THBS2, FSTL1, GLIS2, PDLIM3, N…	1.13826	0.397313
GO_MF	coreceptor activity involved in Wnt signaling pathway, planar cell polarity pathway	2	0.0541895	ROR2, GPC6	35.8408	0.433516
GO_MF	SMAD binding	3	0.0598877	COL3A1, COL1A2, COL5A2	7.50156	0.463647
GO_MF	morphogen activity	2	0.0715962	GREM1, NBL1	26.8806	0.536971
GO_MF	Roundabout binding	2	0.0801797	EPYC, FMOD	23.8938	0.583125
GO_MF	BMP binding	2	0.0886845	GREM1, NBL1	21.5045	0.604743
GO_MF	peptidase activator activity	2	0.0886845	MMP14, FN1	21.5045	0.604743
GO_MF	Ras guanyl-nucleotide exchange factor activity	4	0.0907114	PDGFRB, FGF16, RASGRF2, FGF1	3.73991	0.604743
GO_MF	copper ion binding	3	0.0946096	HEPH, LOX, LOXL2	5.76012	0.613333
GO_MF	proteoglycan binding	2	0.0971111	COL5A1, COL5A3	19.5495	0.613333
KEGG_PATHWAY	ECM-receptor interaction	16	1.16823e-15	ITGB5, COL11A1, FN1, THBS2, COL1A1, COL3A1, COL1A2, COL5A1, COL6A2, COL5A3, COL5A2, COL6A1, ITGA11, COL6A3, COL6A6, ITGAV	19.1682	8.87856e-14
KEGG_PATHWAY	Focal adhesion	19	2.57863e-13	PDGFRB, ITGB5, COL11A1, FN1, PARVA, THBS2, COL1A1, COL3A1, COL1A2, COL5A1, COL6A2, COL5A3, PDGFC, COL5A2, COL6A1, ITGA11, COL6A3, COL6A6, ITGAV	9.6132	9.79881e-12
KEGG_PATHWAY	Protein digestion and absorption	14	9.45043e-13	COL18A1, COL11A1, COL12A1, COL1A1, COL3A1, COL1A2, COL5A1, COL6A2, COL5A3, COL5A2, COL6A1, COL6A3, COL10A1, COL6A6	16.5816	2.39411e-11
KEGG_PATHWAY	PI3K-Akt signaling pathway	21	2.10634e-11	PDGFRB, ITGB5, COL11A1, FN1, FGF1, THBS2, COL1A1, FGF16, COL3A1, FGF14, COL1A2, COL5A1, COL6A2, COL5A3, PDGFC, COL5A2, COL6A1, ITGA11, COL6A3, COL6A6, ITGAV	6.34427	4.00204e-10
KEGG_PATHWAY	Amoebiasis	9	5.94345e-06	COL1A1, COL3A1, COL1A2, COL5A1, TGFB3, COL11A1, COL5A3, COL5A2, FN1	8.84949	9.03405e-05
KEGG_PATHWAY	Melanoma	6	0.000518986	PDGFRB, FGF16, FGF14, PDGFC, MITF, FGF1	8.80794	0.00657382
KEGG_PATHWAY	Regulation of actin cytoskeleton	9	0.000745906	PDGFRB, FGF16, FGF14, ITGB5, ITGA11, PDGFC, FN1, ITGAV, FGF1	4.46688	0.00809841
KEGG_PATHWAY	Platelet activation	7	0.00134542	COL1A1, COL3A1, COL1A2, COL5A1, COL11A1, COL5A3, COL5A2	5.61224	0.0127815
KEGG_PATHWAY	Proteoglycans in cancer	8	0.00263852	ITGB5, LUM, MMP2, FN1, TIMP3, ITGAV, WNT2, DCN	4.16909	0.0222808
KEGG_PATHWAY	Pathways in cancer	11	0.0035071	PDGFRB, FGF16, EDNRA, FGF14, TGFB3, MMP2, FN1, ITGAV, MITF, FGF1, WNT2	2.9173	0.0266539
KEGG_PATHWAY	Hypertrophic cardiomyopathy (HCM)	5	0.00613802	SGCD, ITGB5, TGFB3, ITGA11, ITGAV	6.68124	0.0424082
KEGG_PATHWAY	Dilated cardiomyopathy	5	0.00796065	SGCD, ITGB5, TGFB3, ITGA11, ITGAV	6.204	0.0504175
KEGG_PATHWAY	Arrhythmogenic right ventricular cardiomyopathy (ARVC)	4	0.0251161	SGCD, ITGB5, ITGA11, ITGAV	6.22252	0.146832
KEGG_PATHWAY	Phagosome	5	0.0528324	COLEC12, MRC2, ITGB5, ITGAV, THBS2	3.47424	0.286805
KEGG_PATHWAY	Ras signaling pathway	6	0.0616076	PDGFRB, FGF16, FGF14, RASGRF2, PDGFC, FGF1	2.7671	0.312145
KEGG_PATHWAY	Malaria	3	0.0778803	LRP1, TGFB3, THBS2	6.38126	0.369931
KEGG_PATHWAY	MAPK signaling pathway	6	0.0899474	PDGFRB, FGF16, FGF14, TGFB3, RASGRF2, FGF1	2.47179	0.402118

## Sheet: Sheet2
Supplementary Table 3. The GO and KEGG enrichment analyses of co-expression genes negatively correlated with COL10A1
Category	Name	Count	PValue	Genes	Fold Enrichment	FDR
GO_BP	translation	25	9.38362e-17	RPL4, RPL5, RPL3, MRPS36, RPL34, RPLP0, MRPL32, RPL6, RPS14, MRPL42, MRPL1, RPS18, RPL14, RPS2, RPL15, RPS7, RPS6, DHPS, RPL35A, RPSA, NACA, NHP2, RPL24, RPL27, MRRF	9.64703	5.48291e-14
GO_BP	translational initiation	20	1.51253e-16	RPL4, EIF2B5, RPL5, RPL3, RPS7, RPL34, RPS6, RPLP0, RPL35A, RPSA, RPL6, RPS14, RPS18, RPL14, RPL24, RPL27, RPS2, RPL15, EIF3D, EIF2A	14.2522	5.48291e-14
GO_BP	viral transcription	18	1.45792e-15	RPL4, RPL5, RPL3, RPS7, RPL34, RPS6, RPLP0, RPL35A, RPSA, RPL6, RPS14, RPS18, RPL14, RPL24, NUP43, RPL27, RPS2, RPL15	15.6902	2.83055e-13
GO_BP	SRP-dependent cotranslational protein targeting to membrane	17	1.56168e-15	RPL4, RPL5, RPL3, RPS7, RPL34, RPS6, RPLP0, RPL35A, RPSA, RPL6, RPS14, RPS18, RPL14, RPL24, RPL27, RPS2, RPL15	17.6561	2.83055e-13
GO_BP	nuclear-transcribed mRNA catabolic process, nonsense-mediated decay	17	7.13445e-14	RPL4, RPL5, RPL3, RPS7, RPL34, RPS6, RPLP0, RPL35A, RPSA, RPL6, RPS14, RPS18, RPL14, RPL24, RPL27, RPS2, RPL15	13.9468	1.03449e-11
GO_BP	rRNA processing	20	6.37084e-13	RPL4, RPL5, RPL3, RRP7BP, RPS7, UTP3, RPL34, DDX56, RPS6, RPLP0, RPL35A, RPSA, RPL6, RPS14, RPS18, RPL14, RPL24, RPL27, RPS2, RPL15	9.1241	7.69809e-11
GO_BP	mRNA splicing, via spliceosome	16	8.44582e-09	CSTF3, SRRT, METTL3, SRSF1, LSM4, PNN, PTBP1, PABPN1, HNRNPH1, SRSF2, SRSF3, POLR2H, HNRNPA1, SRSF6, SRSF7, RBMX	7.03625	8.74745e-07
GO_BP	hydrogen ion transmembrane transport	8	2.75832e-06	COX7B, UQCRB, UQCRQ, COX7A2, COX6A1, COX5A, COX7C, UQCRH	12.8037	0.000249973
GO_BP	mRNA 3'-end processing	7	1.11983e-05	PABPN1, CSTF3, SRSF1, SRSF2, SRSF3, SRSF6, SRSF7	13.6679	0.000902085
GO_BP	mitochondrial electron transport, ubiquinol to cytochrome c	5	1.29839e-05	UQCRB, UQCRQ, PMPCB, CYCS, UQCRH	32.5426	0.000941331
GO_BP	mitochondrial translational termination	8	2.74454e-05	PTCD3, MRPS28, MRPL42, MRPL1, MRPS36, MRPS22, MRRF, MRPL32	9.08167	0.0018089
GO_BP	mitochondrial electron transport, cytochrome c to oxygen	5	4.42875e-05	COX7B, CYCS, COX6A1, COX5A, COX7C	24.407	0.00261951
GO_BP	termination of RNA polymerase II transcription	7	4.69705e-05	PABPN1, CSTF3, SRSF1, SRSF2, SRSF3, SRSF6, SRSF7	10.6781	0.00261951
GO_BP	gene expression	6	0.000124104	PTBP1, HNRNPH1, METTL3, POLR2H, HNRNPA1, RBMX	12.2035	0.00642683
GO_BP	mitochondrial translational elongation	7	0.000229771	PTCD3, MRPS28, MRPL42, MRPL1, MRPS36, MRPS22, MRPL32	8.03995	0.0107875
GO_BP	RNA export from nucleus	6	0.000238069	SRSF1, SRSF2, SRSF3, HNRNPA1, SRSF6, SRSF7	10.6503	0.0107875
GO_BP	alternative mRNA splicing, via spliceosome	4	0.000347775	PTBP1, SFPQ, SRSF1, SRSF6	27.8937	0.0140076
GO_BP	ubiquinone biosynthetic process	4	0.000347775	COQ4, COQ3, COQ7, COQ6	27.8937	0.0140076
GO_BP	RNA processing	7	0.000469593	PABPN1, HNRNPH1, CSTF3, CCNL1, GRSF1, LSM4, U2SURP	7.04531	0.0179187
GO_BP	mRNA processing	9	0.000500534	PTBP1, RBM25, SFPQ, KHSRP, METTL3, SRSF1, SRSF2, HNRNPA1, SRSF7	4.90867	0.0181444
GO_BP	regulation of alternative mRNA splicing, via spliceosome	5	0.000584955	PTBP1, RBM25, SRSF2, SRSF6, RBMX	12.8458	0.0201949
GO_BP	mRNA splice site selection	4	0.000635251	SRSF1, LUC7L3, SRSF6, RBMX	22.9713	0.0209344
GO_BP	ribosomal large subunit assembly	4	0.00120586	RPL5, RPL3, RPL24, RPL6	18.5958	0.036427
GO_BP	negative regulation of mRNA splicing, via spliceosome	4	0.00120586	PTBP1, SRSF6, SRSF7, RBMX	18.5958	0.036427
GO_BP	RNA splicing	8	0.00156722	PTBP1, RBM25, SFPQ, KHSRP, SRSF2, LUC7L3, SRSF7, LSM4	4.70496	0.0454495
GO_BP	ribosomal large subunit biogenesis	4	0.00202397	RPL5, NOP16, RPL14, RPL35A	15.6205	0.0543475
GO_BP	cytoplasmic translation	4	0.00202397	RPLP0, RPL35A, RPL15, RPL6	15.6205	0.0543475
GO_BP	regulation of mRNA processing	3	0.00354119	SLTM, SAFB2, SAFB	32.5426	0.0892503
GO_BP	mRNA export from nucleus	6	0.00357001	SRSF1, SRSF2, SRSF3, NUP43, SRSF6, SRSF7	5.85767	0.0892503
GO_BP	aerobic respiration	4	0.00452369	UQCRB, PMPCB, COX6A1, UQCRH	11.8337	0.109322
GO_BP	ribosome biogenesis	4	0.00578956	RPS18, RPL34, RPLP0, GNL3	10.8475	0.135401
GO_BP	tRNA processing	4	0.00625385	TRMU, TRMT10C, GRSF1, FDXACB1	10.5544	0.141689
GO_BP	cell-cell adhesion	9	0.00666045	RPL34, RPL14, RACK1, RPL24, RPL15, RPS2, RPL6, CC2D1A, EIF2A	3.24226	0.146328
GO_BP	ribosomal small subunit assembly	3	0.0157353	RPS14, RRP7BP, RPSA	15.4149	0.335532
GO_BP	oxidation-reduction process	13	0.0181883	UQCRB, GSTO2, MRPS36, COQ7, UQCRH, COQ6, TXN2, HIGD2A, PRDX2, CYCS, DUS3L, CBR4, C5ORF63	2.14386	0.376757
GO_BP	cellular response to oxidative stress	4	0.0274885	PRDX2, TMEM161A, HDAC1, TXN2	6.10174	0.553588
GO_BP	secretory columnal luminar epithelial cell differentiation involved in prostate glandular acinus development	2	0.0401192	FOXA1, WDR77	48.814	0.78612
GO_BP	mitochondrion organization	4	0.0439006	ESRRA, CLUH, CYCS, POLRMT	5.07158	0.837577
GO_BP	fibroblast growth factor receptor signaling pathway	4	0.0512567	PTBP1, HNRNPH1, POLR2H, HNRNPA1	4.76234	0.952848
GO_BP	intracellular distribution of mitochondria	2	0.0595746	KAT2A, CLUH	32.5426	0.969251
GO_BP	response to reactive oxygen species	3	0.0597703	PRDX2, CYCS, TXN2	7.50984	0.969251
GO_BP	negative regulation of transcription from RNA polymerase II promoter	13	0.0644889	FOXA1, ESRRA, TCERG1, HDAC1, COQ7, TBX3, NR2F6, RPS14, SFPQ, KLF5, ID1, MZF1, CC2D1A	1.76273	0.969251
GO_BP	IRES-dependent viral translational initiation	2	0.0691548	PTBP1, EIF3D	27.8937	0.969251
GO_BP	positive regulation of phosphorylation of RNA polymerase II C-terminal domain	2	0.0786379	CCNT2, CCNL1	24.407	0.969251
GO_BP	viral process	7	0.0857244	KAT2A, AP1G2, HDAC1, NACA, RACK1, NUP43, HNRNPA1	2.2856	0.969251
GO_BP	rRNA base methylation	2	0.088025	NSUN5P2, FDXACB1	21.6951	0.969251
GO_BP	primary miRNA processing	2	0.088025	METTL3, SRRT	21.6951	0.969251
GO_BP	positive regulation of ceramide biosynthetic process	2	0.088025	RACK1, PLA2G6	21.6951	0.969251
GO_BP	regulation of translation	3	0.0983	PTCD3, RPS14, EIF2A	5.63238	0.969251
GO_BP	fatty acid biosynthetic process	3	0.0983	OXSM, PCCB, CBR4	5.63238	0.969251
GO_CC	ribosome	20	2.37981e-15	RPL4, MRPS28, RPL5, RPL3, RPS7, MRPS22, RPL34, RPS6, RPLP0, RPL35A, RPL6, MRPL32, RPS14, MRPL42, RPS18, RPL14, RPL24, RPL27, RPS2, RPL15	12.4049	4.21227e-13
GO_CC	cytosolic large ribosomal subunit	13	2.05458e-12	RPL4, RPL5, RPL3, RPL34, RPLP0, RPL35A, RPL6, MRPL1, NHP2, RPL14, RPL24, RPL27, RPL15	19.6836	1.8183e-10
GO_CC	mitochondrial inner membrane	25	7.19855e-12	ATP5S, COX7B, UQCRB, MRPS36, COX6A1, COX7C, COX5A, MRPL32, UQCRH, MRPL42, MRPL1, MRPS28, DNAJC19, PTCD3, NDUFA7, MRPS22, COQ6, HIGD2A, COQ4, COQ3, UQCRQ, NDUFAF4, SFXN4, CYCS, LETMD1	5.83676	4.24715e-10
GO_CC	mitochondrion	39	1.08763e-09	TRMU, COX7B, MRPS36, RPL34, HSD17B4, PLA2G6, COX7C, MRPL32, UQCRH, TXN2, RPS14, MRPL42, MRPL1, RACK1, DECR1, C5ORF63, MRPS28, DNAJC19, PTCD3, NDUFA7, TRMT10C, CCDC58, OXSM, MRPS22, RPL35A, POLRMT, COQ7, COQ6, COQ4, COQ3, ILF3, QARS, UQCRQ, NDUFAF4, C6ORF136, PCCB, CYCS, GRSF1, MRRF	3.01687	4.81277e-08
GO_CC	nucleoplasm	57	2.57204e-08	TRMU, RBM25, DAZAP1, CCNT2, RPL3, TMEM94, PNN, RPS14, PTBP1, PPIP5K1, RPS18, KHSRP, PNISR, RNF44, RPS7, METTL3, RPS6, RPSA, SAFB, WDR77, GNL3, SFPQ, ILF3, KAT2A, SLTM, HNRNPH1, SRSF2, NHP2, SRSF3, LUC7L3, SRSF6, SRSF7, HDAC1, CSTF3, C11ORF1, SRRT, SRSF1, DOT1L, GGA1, PABPN1, SAFB2, RPS2, POLR2H, HNRNPA1, DECR1, IP6K2, ESRRA, TRMT10C, UTP3, ARHGAP27, LSM4, U2SURP, NR2F6, KLF5, ID1, UBE2N, RBMX	2.10803	9.10501e-07
GO_CC	nucleolus	25	2.69001e-06	FOXA1, RPL4, TCERG1, RPL5, RPL3, RPL34, CETN3, TXN2, RPS14, PTBP1, RPS2, ESRRA, TRMT10A, NSUN5P2, NOP16, RPS7, UTP3, DDX56, RPS6, GNL3, ILF3, EWSR1, NHP2, UBE2N, NOL12	3.00351	7.93552e-05
GO_CC	cytosolic small ribosomal subunit	7	6.53067e-06	RPS14, RPS7, RPS18, RPS6, RPSA, RPS2, EIF2A	15.0151	0.000154192
GO_CC	intracellular ribonucleoprotein complex	10	6.96911e-06	RPL4, RPL5, ILF3, RPS7, PABPN1, RPS6, RPLP0, RPL27, HNRNPA1, RBMX	7.57062	0.000154192
GO_CC	nuclear speck	11	2.6401e-05	PNN, PNISR, RBM25, PABPN1, METTL3, SRSF1, SRSF2, LUC7L3, SRSF3, CCNL1, SRSF6	5.63465	0.00051922
GO_CC	mitochondrial matrix	13	8.30249e-05	TRMT10C, MARS2, PAM16, POLRMT, TXN2, COQ3, QARS, PCCB, PMPCB, MRRF, CBR4, DECR1, ATG4D	4.09323	0.00146954
GO_CC	small ribosomal subunit	5	0.000124022	RPS18, RPS6, RACK1, RPSA, RPS2	19.0668	0.00199563
GO_CC	nucleus	76	0.000176716	FOXA1, RPL4, TCERG1, RPL5, SWSAP1, DAZAP1, CCNT2, RPL3, PGAP2, RPLP0, RPL6, PTBP1, RPS18, EME2, RACK1, CCNL1, ZNF440, ZNF121, REXO1, RPS7, METTL3, RPS6, RPSA, AARSD1, SAFB, NME1, WDR77, GNL3, SFPQ, ILF3, KAT2A, RNF126, SLTM, EWSR1, HNRNPH1, SRSF2, LUC7L3, RPL27, MZF1, SRSF7, PHLPP1, HDAC1, CSTF3, C11ORF1, SRSF1, DOT1L, PABPN1, NACC1, SAFB2, RPS2, POLR2H, RPL15, HNRNPA1, DECR1, IP6K2, BTF3, ESRRA,…	1.44506	0.00260655
GO_CC	mitochondrial respiratory chain complex III	4	0.000235847	UQCRB, UQCRQ, PMPCB, UQCRH	31.6801	0.00321115
GO_CC	mitochondrial respiratory chain	4	0.000298041	COX7B, UQCRB, COX7A2, UQCRH	29.4173	0.00376809
GO_CC	mitochondrial small ribosomal subunit	4	0.00174183	MRPS28, MRPL42, MRPS36, MRPS22	16.4737	0.0205536
GO_CC	cytoplasm	69	0.00263398	RPL4, RPL5, RBM25, DAZAP1, RPL3, CCDC125, RPL34, RPLP0, CAPN15, RPS14, PPIP5K1, RACK1, EIF2A, PNISR, RNF44, CLUH, RPS7, GSTO2, OXSM, RPS6, DHPS, RPSA, VPS37B, AARSD1, SRCIN1, NME1, WDR77, SFPQ, ILF3, RNF126, EWSR1, HNRNPH1, ULK3, NHP2, RPL24, SRSF3, PICK1, SRSF7, ATG4D, HDAC1, SRRT, SRSF1, PLA2G6, FAM83H, PRDX2, PABPN1, SH3BP1, MARVELD2, NACC1, SAFB2, ISOC1, RPL14, RPS2, HNRNPA1, DECR1, FDXACB1, …	1.36045	0.0291384
GO_CC	focal adhesion	11	0.00479083	RPL4, RPS14, RPL5, RPL3, RPS7, RPS18, RPLP0, RPL27, RPS2, SRCIN1, RPL6	2.89659	0.049881
GO_CC	membrane	34	0.00655373	RPL4, RPL5, RPLP0, HSD17B4, PLA2G6, RPL6, RPS14, PTBP1, PNN, GGA1, RHOT2, AP1G2, RPS18, KHSRP, RPL14, RPS2, RPL15, HNRNPA1, RPS7, DDX56, RPS6, RPL35A, RPSA, ARHGAP27, NME1, GNL3, ILF3, HNRNPH1, SFXN4, RPL24, RPL27, EIF3D, RBMX, CC2D1A	1.59121	0.0628361
GO_CC	mitochondrial respiratory chain complex IV	3	0.00674512	COX6A1, COX5A, COX7C	23.7601	0.0628361
GO_CC	extracellular exosome	40	0.0110445	RPL4, RPL5, RPL3, SLC22A5, RPL34, SRSF1, RPLP0, COX7A2, COX5A, RPS14, PRDX2, PTBP1, RHOT2, RPS18, SAFB2, ISOC1, RPL14, RACK1, RPS2, RPL15, HNRNPA1, DECR1, TRMT10A, GSTO2, RPS7, SYTL1, RPL35A, RPSA, VPS37B, PTRHD1, NME1, NACA, SRSF2, UBE2N, RPL24, RPL27, PDCD2, SRSF7, RBMX, CC2D1A	1.46511	0.0977437
GO_CC	catalytic step 2 spliceosome	5	0.0121589	PNN, HNRNPH1, SRSF1, HNRNPA1, RBMX	5.59568	0.102482
GO_CC	cell-cell adherens junction	9	0.0133743	RPL34, RPL14, RACK1, RPL24, RPL15, RPS2, RPL6, CC2D1A, EIF2A	2.86887	0.107602
GO_CC	respiratory chain	3	0.0157197	UQCRQ, CYCS, HIGD2A	15.4441	0.120973
GO_CC	cytoplasmic ribonucleoprotein granule	3	0.0240524	RPS6, RPLP0, RPL6	12.3553	0.177386
GO_CC	mitochondrial ribosome	3	0.0297415	NDUFA7, MRPS22, MRPL32	11.0315	0.21057
GO_CC	cytosol	43	0.0344542	RPL4, RPL5, PHLPP1, RPL3, HDAC1, RPL34, RPLP0, PLA2G6, RPL6, RPS14, PRDX2, RHOT2, PPIP5K1, RPS18, KHSRP, RPL14, RACK1, NUP43, RPS2, RPL15, POLR2H, EIF2B5, GSTO2, RPS7, MARS2, RPS6, DHPS, RPL35A, RPSA, LSM4, NME1, WDR77, RNF126, QARS, PCCB, SPIRE2, UBE2N, RPL24, CYCS, RPL27, EIF3D, DUS3L, ATG4D	1.33554	0.234553
GO_CC	spliceosomal complex	4	0.0627948	RBM25, SRSF2, HNRNPA1, LSM4	4.3813	0.411655
GO_CC	mitochondrial nucleoid	3	0.0700824	TRMT10C, POLRMT, GRSF1	6.86403	0.443021
GO_CC	extrinsic component of mitochondrial inner membrane	2	0.0747129	PAM16, COQ7	25.7401	0.456006
GO_MF	poly(A) RNA binding	64	2.25944e-31	RPL4, TCERG1, RPL5, RBM25, DAZAP1, RPL3, RPLP0, MRPL32, RPL6, PNN, MRPL42, RPS14, PTBP1, MRPL1, RPS18, KHSRP, RACK1, MRPS28, PNISR, RPS7, RPS6, DDX56, RPSA, SAFB, POLRMT, NME1, GNL3, SFPQ, ILF3, SLTM, EWSR1, HNRNPH1, SRSF2, NHP2, RPL24, SRSF3, LUC7L3, RPL27, SRSF6, SRSF7, DUS3L, CSTF3, SRRT, SRSF1, PABPN1, SAFB2, RPL14, RPS2, RPL15, HNRNPA1, BTF3, PTCD3, TRMT10A, TRMT10C, NOP16, UTP3, RPL35A, LSM…	5.66236	6.46199e-29
GO_MF	structural constituent of ribosome	23	4.75731e-16	RPL4, RPL5, NDUFA7, RPL3, RPS7, MRPS36, MRPS22, RPL34, RPS6, RPLP0, RPL35A, RPSA, RPL6, MRPL32, RPS14, MRPL42, MRPL1, RPS18, RPL14, RPL24, RPL27, RPS2, RPL15	10.3487	6.80295e-14
GO_MF	RNA binding	32	2.80585e-15	RPL4, RPL5, DAZAP1, RPL3, CSTF3, RPL34, SRSF1, RPL6, RPS14, PTBP1, MRPL1, PABPN1, RPS18, KHSRP, RPL14, RPS2, RPL15, HNRNPA1, NSUN5P2, RPS7, U2SURP, ILF3, QARS, EWSR1, HNRNPH1, NHP2, RPL24, SRSF3, SRSF6, GRSF1, EIF3D, RBMX	5.84351	2.67491e-13
GO_MF	nucleotide binding	22	3.96581e-11	DAZAP1, RBM25, SRRT, SRSF1, AARSD1, SAFB, U2SURP, PTBP1, SFPQ, SLTM, PABPN1, EWSR1, HNRNPH1, SAFB2, SRSF2, SRSF3, HNRNPA1, GRSF1, SRSF6, SRSF7, RBMX, GDPGP1	6.31473	2.83555e-09
GO_MF	mRNA binding	10	4.40249e-06	RBM25, CLUH, CSTF3, METTL3, SRSF1, LUC7L3, RPS2, GRSF1, RBMX, EIF2A	7.99101	0.000251822
GO_MF	tRNA binding	6	0.000149231	TRMT10A, TRMU, RPL35A, AARSD1, EIF2A, FDXACB1	11.7515	0.00711333
GO_MF	cytochrome-c oxidase activity	5	0.000211933	COX7B, COX7A2, COX6A1, COX5A, COX7C	16.6479	0.00865897
GO_MF	nucleic acid binding	23	0.000314479	ZNF440, ZNF121, DAZAP1, RBM25, TMEM161B, ZCCHC10, REXO1, DDX56, SRSF1, SAFB, U2SURP, PTBP1, SFPQ, SLTM, PABPN1, HNRNPH1, SAFB2, SRSF2, SRSF3, MZF1, HNRNPA1, SRSF7, RBMX	2.3324	0.0112426
GO_MF	pre-mRNA binding	3	0.00338538	PTBP1, SRSF2, SRSF6	33.2959	0.10758
GO_MF	ubiquinol-cytochrome-c reductase activity	3	0.00420413	UQCRB, UQCRQ, UQCRH	29.9663	0.120238
GO_MF	cadherin binding involved in cell-cell adhesion	9	0.00861742	RPL34, RPL14, RACK1, RPL24, RPL15, RPS2, RPL6, CC2D1A, EIF2A	3.09996	0.224053
GO_MF	protein binding	104	0.00940989	RPL4, TCERG1, RPL5, CCNT2, RPL3, PGAP2, TXN2, RPS14, RPS18, KHSRP, WDR90, CCNL1, EIF2A, ZNF440, RPS7, RPS6, PAM16, SYTL1, RPSA, POLRMT, SRCIN1, WDR77, ILF3, RNF126, EWSR1, SRSF2, NHP2, ULK3, RPL24, SRSF3, LETMD1, SRSF6, MZF1, SRSF7, SLC22A5, UQCRB, CSTF3, UQCRH, RHOT2, ISOC1, SAFB2, IP6K2, DNAJC19, ESRRA, BTF3, EIF2B5, LSM4, COQ7, NR2F6, QARS, NDUFAF4, ID1, UBE2N, CYCS, NOL12, CC2D1A, SWSAP1, RBM…	1.18251	0.224269
GO_MF	core promoter binding	4	0.0259144	SFPQ, HDAC1, SAFB, RBMX	6.24297	0.570117
GO_MF	inositol hexakisphosphate 3-kinase activity	2	0.0487851	PPIP5K1, IP6K2	39.955	0.697627
GO_MF	inositol hexakisphosphate kinase activity	2	0.0487851	PPIP5K1, IP6K2	39.955	0.697627
GO_MF	inositol hexakisphosphate 1-kinase activity	2	0.0487851	PPIP5K1, IP6K2	39.955	0.697627
GO_MF	inositol-1,3,4,5,6-pentakisphosphate kinase activity	2	0.0487851	PPIP5K1, IP6K2	39.955	0.697627
GO_MF	inositol heptakisphosphate kinase activity	2	0.0487851	PPIP5K1, IP6K2	39.955	0.697627
GO_MF	inositol hexakisphosphate 5-kinase activity	2	0.0487851	PPIP5K1, IP6K2	39.955	0.697627
GO_MF	5S rRNA binding	2	0.0487851	RPL5, RPL3	39.955	0.697627
GO_MF	rRNA binding	3	0.0600335	PTCD3, RPS18, NOL12	7.49157	0.817599
GO_MF	transcription factor binding	7	0.0648189	FOXA1, KAT2A, KLF5, HDAC1, ID1, DOT1L, TRERF1	2.46202	0.838057
GO_MF	methyltransferase activity	4	0.0673962	TRMT10A, TRMU, METTL3, TRMT13	4.25054	0.838057
GO_MF	protein kinase C binding	3	0.0766759	SRSF2, RACK1, PICK1	6.51441	0.913721
GO_MF	protein kinase binding	8	0.0822314	FAM83H, CCNT2, RPS18, RPS6, CCNL1, PLA2G6, SRCIN1, NME1	2.12527	0.940727
GO_MF	ribosome binding	3	0.0915118	RPSA, LETMD1, EIF2A	5.87574	0.979452
GO_MF	transcriptional repressor activity, RNA polymerase II core promoter proximal region sequence-specific binding	4	0.0990136	ESRRA, MZF1, CC2D1A, TBX3	3.59955	0.979452
KEGG_PATHWAY	Ribosome	19	2.68517e-14	RPL4, RPL5, RPL3, RPS7, RPL34, RPS6, RPLP0, RPL35A, RPSA, RPL6, MRPL32, RPS14, MRPL1, RPS18, RPL14, RPL24, RPL27, RPS2, RPL15	11.1748	2.3361e-12
KEGG_PATHWAY	Spliceosome	11	4.74964e-06	TCERG1, RBM25, SRSF1, SRSF2, SRSF3, HNRNPA1, SRSF6, SRSF7, RBMX, LSM4, U2SURP	6.61558	0.000206609
KEGG_PATHWAY	Huntington's disease	12	2.11387e-05	COX7B, NDUFA7, UQCRB, UQCRQ, HDAC1, CYCS, COX7A2, POLR2H, COX6A1, COX5A, COX7C, UQCRH	4.99927	0.000613023
KEGG_PATHWAY	Cardiac muscle contraction	8	3.44966e-05	COX7B, UQCRB, UQCRQ, COX7A2, COX6A1, COX5A, COX7C, UQCRH	8.53209	0.000750301
KEGG_PATHWAY	Parkinson's disease	10	5.73575e-05	COX7B, NDUFA7, UQCRB, UQCRQ, CYCS, COX7A2, COX6A1, COX5A, COX7C, UQCRH	5.63298	0.000998021
KEGG_PATHWAY	Non-alcoholic fatty liver disease (NAFLD)	10	9.25591e-05	COX7B, NDUFA7, UQCRB, UQCRQ, CYCS, COX7A2, COX6A1, COX5A, COX7C, UQCRH	5.29724	0.00134211
KEGG_PATHWAY	Alzheimer's disease	10	0.000209045	COX7B, NDUFA7, UQCRB, UQCRQ, CYCS, COX7A2, COX6A1, COX5A, COX7C, UQCRH	4.76121	0.00236979
KEGG_PATHWAY	Oxidative phosphorylation	9	0.000217911	COX7B, NDUFA7, UQCRB, UQCRQ, COX7A2, COX6A1, COX5A, COX7C, UQCRH	5.41275	0.00236979
KEGG_PATHWAY	Ubiquinone and other terpenoid-quinone biosynthesis	3	0.00771991	COQ3, COQ7, COQ6	21.815	0.0746258
KEGG_PATHWAY	Herpes simplex infection	6	0.0753833	SRSF1, SRSF2, SRSF3, CYCS, SRSF6, SRSF7	2.62257	0.655835
