# Supplementary material for: Prognostic value of COL10A1 and its correlation with tumor-infiltrating immune cells in urothelial bladder cancer: A comprehensive study based on bioinformatics and clinical analysis validation
Source: Front Immunol. 2023 Mar 17;14:955949. doi: 10.3389/fimmu.2023.955949 (PMC10063846; doi:10.3389/fimmu.2023.955949)
Supplement: Supplementary file 6 [file Table_3.xlsx]

## Sheet: Sheet1
Supplementary Table 3. The GSEA enrichment analysis of COL10A1 in BLCA
Category	Name	Size	ES	NES	NOM p-val	FDR q-val	FWER p-val
HALLMARK	EPITHELIAL_MESENCHYMAL_TRANSITION	198	0.856872	2.57678	0	0	0
HALLMARK	COAGULATION	138	0.661306	2.38639	0	0	0
HALLMARK	COMPLEMENT	200	0.611699	2.34262	0	0.000334336	0.001
HALLMARK	APICAL_JUNCTION	198	0.587227	2.33187	0	0.000250752	0.001
HALLMARK	KRAS_SIGNALING_UP	199	0.57681	2.29096	0	0.000688533	0.004
HALLMARK	UV_RESPONSE_DN	142	0.566132	2.26399	0	0.000573778	0.004
HALLMARK	INFLAMMATORY_RESPONSE	199	0.676185	2.25289	0	0.000607804	0.005
HALLMARK	IL2_STAT5_SIGNALING	198	0.5469	2.16539	0	0.00225136	0.018
HALLMARK	ANGIOGENESIS	36	0.699738	2.1569	0.00196078	0.00219067	0.019
HALLMARK	MYOGENESIS	198	0.582437	2.13947	0	0.00261032	0.025
HALLMARK	APOPTOSIS	160	0.526747	2.08857	0.00209205	0.00494168	0.041
HALLMARK	ALLOGRAFT_REJECTION	196	0.650121	1.99991	0.00619835	0.0113229	0.081
HALLMARK	TGF_BETA_SIGNALING	54	0.573646	1.95691	0.00957854	0.0135335	0.099
HALLMARK	IL6_JAK_STAT3_SIGNALING	87	0.610734	1.93812	0.00829876	0.0137728	0.105
HALLMARK	HYPOXIA	196	0.473325	1.86866	0.0160321	0.0206959	0.152
HALLMARK	ANDROGEN_RESPONSE	99	0.469565	1.78865	0.0115607	0.0316794	0.21
HALLMARK	TNFA_SIGNALING_VIA_NFKB	199	0.546743	1.77726	0.0390947	0.0324413	0.223
HALLMARK	INTERFERON_GAMMA_RESPONSE	198	0.596781	1.76353	0.0706861	0.0334457	0.238
HALLMARK	APICAL_SURFACE	44	0.455707	1.73291	0.00591716	0.0381758	0.266
HALLMARK	PROTEIN_SECRETION	96	0.461556	1.60985	0.0695825	0.0689972	0.39
HALLMARK	NOTCH_SIGNALING	32	0.41899	1.57588	0.0309478	0.0763876	0.417
HALLMARK	HEDGEHOG_SIGNALING	36	0.448348	1.51908	0.064	0.0945349	0.474
HALLMARK	GLYCOLYSIS	197	0.35938	1.4531	0.0959184	0.120982	0.543
HALLMARK	XENOBIOTIC_METABOLISM	197	0.338829	1.43867	0.0560928	0.122431	0.562
HALLMARK	MITOTIC_SPINDLE	198	0.388047	1.41873	0.159836	0.126213	0.574
HALLMARK	UNFOLDED_PROTEIN_RESPONSE	109	0.38539	1.39132	0.176357	0.135088	0.604
HALLMARK	ESTROGEN_RESPONSE_EARLY	197	0.321769	1.33976	0.128834	0.158181	0.665
HALLMARK	CHOLESTEROL_HOMEOSTASIS	73	0.373498	1.33733	0.155102	0.153811	0.667
HALLMARK	INTERFERON_ALPHA_RESPONSE	96	0.496711	1.30395	0.266393	0.168805	0.699
HALLMARK	HEME_METABOLISM	194	0.278445	1.22467	0.161417	0.210782	0.753
HALLMARK	ESTROGEN_RESPONSE_LATE	196	0.261354	1.0963	0.330724	0.307268	0.855
HALLMARK	MTORC1_SIGNALING	196	0.310209	1.06019	0.404382	0.330986	0.872
HALLMARK	UV_RESPONSE_UP	156	0.26318	1.04279	0.382591	0.336065	0.881
HALLMARK	PI3K_AKT_MTOR_SIGNALING	105	0.25429	1.0071	0.406504	0.361503	0.902
